# Supplementary material for: Circular RNA FEACR inhibits ferroptosis and alleviates myocardial ischemia/reperfusion injury by interacting with NAMPT
Source: J Biomed Sci. 2023 Jun 27;30:45. doi: 10.1186/s12929-023-00927-1 (PMC10304620; doi:10.1186/s12929-023-00927-1)
Supplement: Supplementary file 2 — Additional file 2: Table S1. List of differentially circRNA in I/R-operated mice heart compared to sham heart. [file 12929_2023_927_MOESM2_ESM.xlsx]

## Sheet: up.KO_vs_WT
Table S1. List of differentially circRNA in I/R-operated mice heart compared to sham heart.
ID	IR_readcount	WT_readcount	log2FoldChange	FoldChange	pval	padj
novel_circ_0010244	145.951	0	9.6818	821.32	1.34e-07	0.00018605
novel_circ_0013727	28.5299	0	7.3262	160.474	1.26e-05	0.0029772
novel_circ_0017706	24.2112	0	7.0887	136.117	1.92e-05	0.0029772
novel_circ_0003679	23.4759	0	7.0436	131.927	2.69e-05	0.0029772
novel_circ_0017064	21.2936	0	6.9042	119.776	5.08e-05	0.0029772
novel_circ_0007945	20.8683	0	6.8724	117.165	6.37e-05	0.0029772
novel_circ_0002396	20.0799	0	6.8235	113.26	8.2e-05	0.0029772
novel_circ_0004004	19.6643	0	6.7869	110.423	5.9e-05	0.0029772
novel_circ_0002150	18.7807	0	6.7213	105.515	6.32e-05	0.0029772
novel_circ_0012639	18.4958	0	6.7016	104.084	0.0001043	0.0030735
novel_circ_0015877	18.4275	0	6.7003	103.99	0.00011949	0.0032105
novel_circ_0004216	18.4822	0	6.6993	103.918	5.49e-05	0.0029772
novel_circ_0017623	18.3845	0	6.6921	103.401	5.43e-05	0.0029772
novel_circ_0004377	18.0427	0	6.6621	101.273	6.69e-05	0.0029772
novel_circ_0000571	17.4731	0	6.62	98.36	5.88e-05	0.0029772
novel_circ_0016975	17.0713	0	6.5885	96.2357	7.61e-05	0.0029772
novel_circ_0009762	16.3133	0	6.524	92.0279	8.55e-05	0.0029772
novel_circ_0009347	16.1991	0	6.5022	90.6478	0.00015885	0.0039486
novel_circ_0018143	16.117	0	6.5	90.5097	8.82e-05	0.0029772
novel_circ_0006747	15.9328	0	6.4844	89.5363	7.66e-05	0.0029772
novel_circ_0012862	15.8482	0	6.4814	89.3503	9.68e-05	0.0029772
novel_circ_0009753	15.3649	0	6.4292	86.1752	9.33e-05	0.0029772
novel_circ_0000755	15.0129	0	6.4004	84.4719	8.13e-05	0.0029772
novel_circ_0014655	14.9679	0	6.3988	84.3783	8.04e-05	0.0029772
novel_circ_0008447	14.4864	0	6.3478	81.4476	7.08e-05	0.0029772
novel_circ_0001904	14.2577	0	6.3268	80.2706	7.53e-05	0.0029772
mmu_circ_0001539	13.895	0	6.293	78.4119	8.24e-05	0.0029772
novel_circ_0011418	13.6252	0	6.2613	76.7077	9.25e-05	0.0029772
novel_circ_0016599	13.2294	0	6.2196	74.5223	9.34e-05	0.0029772
novel_circ_0000180	13.0537	0	6.202	73.6187	9.67e-05	0.0029772
novel_circ_0010640	12.6532	0	6.1505	71.0371	7.21e-05	0.0029772
novel_circ_0007060	12.4579	0	6.1305	70.0591	7.05e-05	0.0029772
novel_circ_0002477	12.2519	0	6.1048	68.8221	7.25e-05	0.0029772
novel_circ_0007768	11.851	0	6.0527	66.3811	7.41e-05	0.0029772
novel_circ_0001677	11.7645	0	6.0432	65.9454	6.74e-05	0.0029772
novel_circ_0013601	11.6078	0	6.0318	65.4264	6.63e-05	0.0029772
novel_circ_0006446	11.6449	0	6.0252	65.1277	8.17e-05	0.0029772
novel_circ_0002429	11.2488	0	5.9813	63.1758	7.4e-05	0.0029772
novel_circ_0004096	10.9721	0	5.9562	62.0862	8.92e-05	0.0029772
novel_circ_0003001	10.2847	0	5.8507	57.708	5.54e-05	0.0029772
novel_circ_0003955	9.83876	0	5.7896	55.315	0.00011131	0.0031642
novel_circ_0005523	8.61556	0	5.5947	48.3251	8.73e-05	0.0029772
novel_circ_0000684	8.50119	0	5.5799	47.8319	4.99e-05	0.0029772
novel_circ_0012589	20.6121	0.947644	4.426	21.4961	0.0029322	0.065133
mmu_circ_0000024	36.0114	1.75016	4.3064	19.7859	0.00042958	0.010251
novel_circ_0016250	27.3779	1.45847	4.1773	18.0923	0.0021487	0.048241
novel_circ_0008548	31.2618	2.21117	3.8144	14.0685	0.0053075	0.11082
novel_circ_0016643	23.0779	1.75016	3.6759	12.7807	0.01096	0.20617
mmu_circ_0000879	18.0976	1.45847	3.5825	11.9795	0.01281	0.23258
mmu_circ_0000391	28.6915	2.33355	3.5815	11.9712	0.0077935	0.15575
novel_circ_0007304	14.8287	1.45108	3.4228	10.7242	0.017236	0.28226
novel_circ_0002682	24.9107	2.33355	3.3799	10.41	0.016215	0.27194
novel_circ_0000672	19.9397	2.04185	3.2488	9.50575	0.024736	0.37342
novel_circ_0013795	29.6269	3.15881	3.2235	9.3405	0.017011	0.28196
novel_circ_0009336	11.4389	1.16677	3.2169	9.29787	0.015471	0.26157
novel_circ_0002476	13.9986	1.57941	3.1374	8.79937	0.023716	0.36145
novel_circ_0006877	23.3919	2.62524	3.1248	8.72285	0.031516	0.43404
novel_circ_0016064	24.9103	2.91694	3.0655	8.37158	0.031245	0.43355
mmu_circ_0001795	32.3815	3.99047	3.0531	8.29993	0.023065	0.35673
novel_circ_0008458	22.2021	2.62524	3.0497	8.2804	0.037425	0.47952
novel_circ_0017735	41.1406	4.95879	3.0316	8.17716	0.013943	0.24671
novel_circ_0003635	33.9371	4.08371	3.0303	8.1698	0.018219	0.29605
novel_circ_0017093	14.671	1.75016	3.02	8.11168	0.03518	0.46345
novel_circ_0002420	11.0869	1.45108	3.0165	8.09202	0.01957	0.31313
novel_circ_0002253	14.3665	1.75016	2.9911	7.9508	0.031596	0.43404
novel_circ_0018243	29.6901	3.99047	2.9253	7.59632	0.037316	0.47952
novel_circ_0006892	16.1444	2.21117	2.8597	7.25864	0.049151	0.56388
novel_circ_0016658	12.5775	1.89529	2.722	6.59787	0.045705	0.54223
mmu_circ_0000028	37.0053	5.80432	2.6942	6.47195	0.037029	0.47874
novel_circ_0015955	36.1328	5.54218	2.6837	6.42502	0.035616	0.46571
novel_circ_0000078	21.0303	3.66964	2.5059	5.68004	0.045219	0.54026
novel_circ_0003447	26.701	5.20067	2.3436	5.07568	0.046187	0.54484
novel_circ_0012136	28.7406	5.73568	2.3071	4.94887	0.049714	0.56568
novel_circ_0004928	39.3499	8.94187	2.1478	4.43152	0.026416	0.3898
mmu_circ_0000947	40.137	9.50351	2.0626	4.17738	0.032659	0.44151
novel_circ_0006254	34.1625	8.21436	2.0455	4.12816	0.043337	0.53073
novel_circ_0015799	40.7551	10.119	2.0029	4.00805	0.0092347	0.17937
novel_circ_0014759	57.2872	16.1681	1.8344	3.56623	0.002963	0.065467
novel_circ_0007013	33.4825	9.43743	1.8272	3.54848	0.020505	0.32191
novel_circ_0007774	51.4465	17.0506	1.5884	3.00716	0.024943	0.37469
novel_circ_0010543	40.6891	13.958	1.5401	2.90815	0.013475	0.24048
novel_circ_0009557	42.0442	15.0191	1.4819	2.79316	0.011824	0.21933
novel_circ_0018531	47.1469	17.094	1.4568	2.74499	0.014523	0.25376
novel_circ_0002026	42.7242	16.485	1.3684	2.58184	0.032298	0.43934
novel_circ_0001549	108.426	43.4957	1.3141	2.48647	0.00011993	0.0032105
novel_circ_0002410	111.152	45.1359	1.3045	2.46998	0.010231	0.19508
mmu_circ_0001159	54.4924	22.0938	1.2917	2.44816	0.029453	0.41977
novel_circ_0015857	51.8156	21.4547	1.2706	2.41262	0.015717	0.26465
novel_circ_0006960	54.6373	23.9097	1.1981	2.29437	0.03786	0.48056
novel_circ_0008129	65.3223	30.1869	1.1248	2.18071	0.020039	0.31699
novel_circ_0017826	46.78	22.1141	1.09	2.12874	0.044623	0.54026
novel_circ_0006057	45.023	21.1585	1.0869	2.12417	0.041627	0.51737
novel_circ_0006636	54.8561	26.3099	1.0713	2.10133	0.032803	0.44188
mmu_circ_0001708	61.8738	30.2081	1.0446	2.06279	0.026284	0.38953
novel_circ_0014652	61.5036	30.4084	1.01	2.01391	0.045161	0.54026

## Sheet: down.KO_vs_WT
Table S1. List of differentially circRNA in I/R-operated mice heart compared to sham heart.
ID	IR_readcount	WT_readcount	log2FoldChange	FoldChange	pval	padj
mmu_circ_0000194	0	63.523	-8.4469	0.00286569	1.17e-10	4.9e-07
mmu_circ_0001787	0	42.2445	-7.8599	0.00430462	6.31e-08	0.00013169
novel_circ_0017731	0	37.3498	-7.6834	0.00486481	4.9e-07	0.00051161
novel_circ_0008180	0	35.4136	-7.6066	0.0051308	1.51e-06	0.00095323
novel_circ_0017846	0	32.9616	-7.5009	0.00552083	1.6e-06	0.00095323
novel_circ_0000574	0	28.1277	-7.2728	0.0064665	6.46e-06	0.0029772
novel_circ_0015039	0	27.5927	-7.2449	0.00659277	8.19e-06	0.0029772
novel_circ_0017733	0	25.994	-7.1573	0.00700548	1.39e-05	0.0029772
novel_circ_0016896	0	25.9229	-7.1542	0.00702055	2.34e-05	0.0029772
novel_circ_0016244	0	24.8751	-7.0956	0.00731158	1.6e-05	0.0029772
novel_circ_0017351	0	24.651	-7.0838	0.00737163	3.1e-05	0.0029772
mmu_circ_0001737	0	24.648	-7.0836	0.00737265	2.49e-05	0.0029772
novel_circ_0002930	0	24.1081	-7.0473	0.00756051	4.6e-05	0.0029772
novel_circ_0014620	0	23.5696	-7.0171	0.00772045	0.00010451	0.0030735
novel_circ_0004020	0	22.8811	-6.9768	0.00793915	5.18e-05	0.0029772
novel_circ_0005883	0	22.7079	-6.9631	0.0080149	3.07e-05	0.0029772
novel_circ_0015984	0	21.0164	-6.8526	0.0086529	3.85e-05	0.0029772
novel_circ_0015915	0	21.0381	-6.8511	0.0086619	5.67e-05	0.0029772
novel_circ_0016521	0	20.9907	-6.8509	0.00866311	3.99e-05	0.0029772
novel_circ_0018256	0	20.7395	-6.8352	0.0087579	6.02e-05	0.0029772
novel_circ_0010128	0	20.5554	-6.8201	0.00885004	4.96e-05	0.0029772
novel_circ_0016159	0	20.162	-6.7951	0.00900474	9.52e-05	0.0029772
novel_circ_0005291	0	20.0431	-6.7842	0.00907303	4.92e-05	0.0029772
novel_circ_0015455	0	19.9637	-6.7747	0.00913297	9.25e-05	0.0029772
novel_circ_0000896	0	19.7198	-6.7596	0.00922906	5.21e-05	0.0029772
novel_circ_0003304	0	19.6443	-6.7543	0.00926303	0.00010239	0.0030735
novel_circ_0014937	0	19.5249	-6.7449	0.00932358	5.14e-05	0.0029772
novel_circ_0011720	0	19.4652	-6.7373	0.00937283	0.00021072	0.0051161
novel_circ_0001189	0	19.4528	-6.7369	0.00937543	0.0001179	0.0032105
novel_circ_0007343	0	19.2465	-6.7253	0.00945111	6.59e-05	0.0029772
novel_circ_0003140	0	19.2154	-6.7196	0.00948853	9.08e-05	0.0029772
novel_circ_0004912	0	19.0485	-6.7109	0.00954592	6.01e-05	0.0029772
novel_circ_0004653	0	18.6661	-6.681	0.00974582	0.00011225	0.0031642
novel_circ_0011394	0	18.0299	-6.6308	0.0100909	6.82e-05	0.0029772
novel_circ_0008938	0	17.593	-6.5958	0.0103387	6.23e-05	0.0029772
novel_circ_0013917	0	17.519	-6.59	0.0103804	6.78e-05	0.0029772
novel_circ_0014607	0	17.4875	-6.5851	0.0104157	0.00013027	0.003358
novel_circ_0010987	0	17.3028	-6.5718	0.0105121	6.78e-05	0.0029772
novel_circ_0001706	0	17.1863	-6.5639	0.0105699	8.7e-05	0.0029772
novel_circ_0017743	0	16.8996	-6.535	0.0107837	9.11e-05	0.0029772
novel_circ_0012858	0	16.8409	-6.5288	0.0108302	0.00011582	0.0032026
novel_circ_0006203	0	16.7802	-6.5252	0.0108572	7.84e-05	0.0029772
novel_circ_0002676	0	16.7195	-6.522	0.0108813	7.34e-05	0.0029772
novel_circ_0017931	0	16.5141	-6.5019	0.011034	9.72e-05	0.0029772
novel_circ_0007761	0	16.4322	-6.4985	0.01106	7.24e-05	0.0029772
novel_circ_0003677	0	16.2481	-6.4796	0.0112059	8.67e-05	0.0029772
novel_circ_0000527	0	16.0363	-6.4619	0.0113442	7.41e-05	0.0029772
novel_circ_0016177	0	15.4668	-6.4073	0.0117818	0.00010754	0.0031405
mmu_circ_0000312	0	15.2249	-6.3839	0.0119744	9.21e-05	0.0029772
novel_circ_0002611	0	14.9875	-6.3626	0.0121525	8.09e-05	0.0029772
novel_circ_0010734	0	14.9663	-6.3608	0.0121677	7.8e-05	0.0029772
novel_circ_0006628	0	14.877	-6.355	0.0122167	7.91e-05	0.0029772
novel_circ_0014910	0	14.7921	-6.3493	0.0122651	0.0001278	0.0033567
novel_circ_0015375	0	14.6761	-6.3324	0.0124096	9.04e-05	0.0029772
novel_circ_0016952	0	14.531	-6.3189	0.0125263	7.45e-05	0.0029772
novel_circ_0016946	0	14.452	-6.3161	0.0125506	0.00012996	0.003358
novel_circ_0010924	0	14.4204	-6.3113	0.0125924	8.51e-05	0.0029772
mmu_circ_0000030	0	14.3227	-6.295	0.0127355	0.00013977	0.0035374
novel_circ_0014152	0	14.185	-6.2818	0.0128526	9.15e-05	0.0029772
novel_circ_0015041	0	14.1045	-6.2794	0.012874	8.55e-05	0.0029772
novel_circ_0015609	0	14.0809	-6.2696	0.0129617	0.00011657	0.0032026
novel_circ_0008349	0	14.0794	-6.2695	0.0129626	0.0001267	0.0033486
novel_circ_0007631	0	14.0429	-6.2683	0.0129734	8.05e-05	0.0029772
novel_circ_0012884	0	13.9067	-6.2558	0.0130863	0.00015363	0.0038649
novel_circ_0007269	0	13.6707	-6.2329	0.0132957	0.00016985	0.0041724
novel_circ_0003587	0	13.606	-6.2235	0.0133826	8.77e-05	0.0029772
novel_circ_0005858	0	13.5108	-6.2142	0.0134691	9.33e-05	0.0029772
novel_circ_0017664	0	13.5202	-6.2099	0.0135093	0.00013845	0.0035253
novel_circ_0009406	0	13.4886	-6.2052	0.0135534	0.00025346	0.006083
novel_circ_0016923	0	13.3775	-6.2041	0.0135638	9.84e-05	0.0029772
novel_circ_0017286	0	13.3232	-6.196	0.0136401	7.71e-05	0.0029772
novel_circ_0014259	0	13.3203	-6.1929	0.0136695	0.0001032	0.0030735
novel_circ_0004100	0	13.1979	-6.1804	0.0137884	7.28e-05	0.0029772
novel_circ_0017134	0	13.151	-6.1758	0.0138324	7.21e-05	0.0029772
novel_circ_0018650	0	13.03	-6.1635	0.0139509	8.55e-05	0.0029772
novel_circ_0005292	0	12.8958	-6.1434	0.0141466	0.00010911	0.0031423
novel_circ_0006649	0	12.8958	-6.1434	0.0141466	0.00010911	0.0031423
novel_circ_0008577	0	12.8731	-6.141	0.0141702	9.38e-05	0.0029772
mmu_circ_0000553	0	12.8139	-6.1387	0.0141928	7.91e-05	0.0029772
novel_circ_0005314	0	12.7215	-6.1321	0.0142578	0.0001121	0.0031642
novel_circ_0003550	0	12.6994	-6.1198	0.0143799	0.00011301	0.0031642
novel_circ_0012282	0	12.3771	-6.0899	0.0146811	7.19e-05	0.0029772
mmu_circ_0000689	0	12.3682	-6.0849	0.014732	8.03e-05	0.0029772
novel_circ_0014376	0	12.2897	-6.0728	0.0148561	9.62e-05	0.0029772
novel_circ_0010306	0	12.188	-6.0702	0.0148829	8.3e-05	0.0029772
novel_circ_0018963	0	12.1337	-6.0604	0.0149843	6.88e-05	0.0029772
novel_circ_0015794	0	12.078	-6.0501	0.0150917	7.36e-05	0.0029772
novel_circ_0011182	0	11.8948	-6.0349	0.0152516	8.21e-05	0.0029772
novel_circ_0002512	0	11.7966	-6.023	0.0153779	0.00019086	0.004661
novel_circ_0006406	0	11.7152	-6.0064	0.0155558	6.96e-05	0.0029772
novel_circ_0002126	0	11.5987	-5.994	0.0156901	7.26e-05	0.0029772
novel_circ_0006478	0	11.5094	-5.9888	0.0157468	8.46e-05	0.0029772
novel_circ_0012637	0	11.5277	-5.9862	0.0157752	7.11e-05	0.0029772
novel_circ_0003839	0	11.4837	-5.9815	0.0158267	0.00012907	0.003358
novel_circ_0004455	0	11.5173	-5.9798	0.0158453	7.72e-05	0.0029772
novel_circ_0000573	0	11.3011	-5.9525	0.016148	0.0002159	0.0052114
novel_circ_0001499	0	11.195	-5.9493	0.0161839	8.7e-05	0.0029772
novel_circ_0018113	0	11.1693	-5.9462	0.0162187	8.64e-05	0.0029772
novel_circ_0018311	0	11.0213	-5.9247	0.0164622	6.8e-05	0.0029772
novel_circ_0018172	0	10.9171	-5.9069	0.0166666	6.41e-05	0.0029772
novel_circ_0005908	0	10.8914	-5.9037	0.0167036	9.35e-05	0.0029772
novel_circ_0019011	0	10.7222	-5.8785	0.0169979	6.5e-05	0.0029772
novel_circ_0014142	0	10.6965	-5.8753	0.0170356	6.34e-05	0.0029772
novel_circ_0015938	0	10.429	-5.8374	0.0174891	6.19e-05	0.0029772
novel_circ_0001614	0	10.3293	-5.8204	0.0176964	0.00013362	0.0034233
novel_circ_0017695	0	10.2429	-5.8161	0.0177492	7.65e-05	0.0029772
novel_circ_0000547	0	10.0509	-5.7934	0.0180307	6.29e-05	0.0029772
novel_circ_0002033	0	9.91024	-5.776	0.0182495	9.8e-05	0.0029772
novel_circ_0003833	0	9.65953	-5.7302	0.0188381	8.25e-05	0.0029772
mmu_circ_0000531	0	9.53711	-5.7149	0.019039	5.42e-05	0.0029772
novel_circ_0004824	0	9.49617	-5.7096	0.0191091	0.00016488	0.0040742
novel_circ_0011124	0	9.45715	-5.695	0.0193034	6.57e-05	0.0029772
novel_circ_0014928	0	9.49963	-5.6946	0.0193088	0.00015755	0.0039398
novel_circ_0011347	0	9.0307	-5.6425	0.0200188	7.12e-05	0.0029772
novel_circ_0005357	0	9.00358	-5.6289	0.0202084	6.27e-05	0.0029772
novel_circ_0012154	0	8.90386	-5.6154	0.0203984	7.65e-05	0.0029772
novel_circ_0018522	0	8.63784	-5.5703	0.0210461	5.06e-05	0.0029772
novel_circ_0008777	0	8.32642	-5.5178	0.0218261	8.37e-05	0.0029772
novel_circ_0001065	0	8.01054	-5.4619	0.0226884	7.81e-05	0.0029772
novel_circ_0010601	0	7.8896	-5.4468	0.0229271	5.33e-05	0.0029772
novel_circ_0005341	0	7.73857	-5.4079	0.0235537	5.26e-05	0.0029772
novel_circ_0013587	0	7.64628	-5.3975	0.0237241	5.98e-05	0.0029772
novel_circ_0007516	0	7.64479	-5.3971	0.0237307	5.18e-05	0.0029772
novel_circ_0002153	0	6.55648	-5.1916	0.0273636	6.78e-05	0.0029772
novel_circ_0018975	0	6.3028	-5.0882	0.0293967	8.65e-05	0.0029772
novel_circ_0003961	0	5.65722	-4.9791	0.031706	9.31e-05	0.0029772
novel_circ_0003673	0	5.60145	-4.9183	0.0330708	0.00011366	0.0031642
novel_circ_0000590	0	5.43362	-4.9036	0.0334094	0.00011866	0.0032105
novel_circ_0016588	1.18726	21.8036	-4.3244	0.0499144	0.003602	0.077937
novel_circ_0015836	1.58302	28.4005	-4.2644	0.0520341	0.004063	0.086567
novel_circ_0002240	1.21472	22.6135	-4.1743	0.0553873	0.0053801	0.11178
mmu_circ_0001484	2.77028	45.239	-4.1332	0.0569879	0.00012509	0.0033273
novel_circ_0011328	2.77028	43.0835	-4.0493	0.0604003	0.00053527	0.012629
novel_circ_0015737	1.18726	18.0195	-4.0481	0.0604506	0.006066	0.1248
novel_circ_0007820	2.68296	42.6718	-3.9479	0.0647983	0.00076139	0.017664
novel_circ_0009265	0.596214	9.19114	-3.8327	0.0701847	0.0035599	0.077427
novel_circ_0004813	0.791509	9.61611	-3.7755	0.0730233	0.0077948	0.15575
novel_circ_0016136	3.95755	48.8835	-3.7025	0.0768133	0.00054382	0.012758
novel_circ_0001880	1.49053	18.7604	-3.6018	0.0823664	0.014871	0.25654
novel_circ_0010943	1.82208	21.8767	-3.548	0.085496	0.013261	0.23768
novel_circ_0003310	2.37453	25.758	-3.5098	0.08779	0.015287	0.2595
novel_circ_0002049	1.97877	19.3841	-3.3684	0.0968301	0.027463	0.40063
novel_circ_0010220	3.56179	35.158	-3.3635	0.0971596	0.0084222	0.16748
novel_circ_0012796	1.49053	15.8266	-3.3558	0.0976795	0.023546	0.36145
novel_circ_0019005	2.68296	27.6997	-3.3341	0.0991599	0.014928	0.25654
novel_circ_0006678	1.49053	15.4441	-3.3188	0.100217	0.020039	0.31699
novel_circ_0005736	2.12576	21.1008	-3.2813	0.102856	0.026304	0.38953
novel_circ_0013565	3.16604	29.01	-3.2486	0.105214	0.028757	0.41283
novel_circ_0014057	3.0368	29.3837	-3.2475	0.105294	0.01527	0.2595
novel_circ_0002516	2.77028	25.0232	-3.2362	0.106122	0.025919	0.38656
novel_circ_0005288	2.68296	24.5607	-3.1618	0.111739	0.025314	0.37889
novel_circ_0006851	1.49053	13.6692	-3.1458	0.112985	0.024479	0.37172
novel_circ_0008550	3.87539	34.9279	-3.1422	0.113267	0.012392	0.22696
novel_circ_0005546	2.38485	20.5702	-3.078	0.118421	0.040926	0.5117
novel_circ_0002329	2.08675	17.0131	-2.9875	0.126088	0.044901	0.54026
novel_circ_0001407	2.38485	18.7173	-2.9402	0.13029	0.047156	0.55152
mmu_circ_0000995	1.18726	7.63741	-2.8646	0.1373	0.013133	0.23639
novel_circ_0005961	3.27918	24.1826	-2.857	0.138025	0.048706	0.56342
novel_circ_0013269	4.3533	29.5077	-2.8048	0.14311	0.042277	0.52234
novel_circ_0008094	1.97877	12.9047	-2.7946	0.144126	0.045281	0.54026
novel_circ_0007585	5.46625	38.0275	-2.78	0.145592	0.023704	0.36145
novel_circ_0001865	5.06782	32.8505	-2.6763	0.156442	0.043094	0.5293
novel_circ_0017137	7.12358	43.4089	-2.6424	0.160162	0.027649	0.40091
novel_circ_0015089	1.78864	11.3356	-2.6137	0.16338	0.045845	0.54234
novel_circ_0000936	6.28811	34.8104	-2.4484	0.183214	0.027944	0.40379
novel_circ_0014644	5.75135	29.9252	-2.3878	0.191074	0.031512	0.43404
novel_circ_0018654	7.5307	37.612	-2.2951	0.203754	0.014018	0.247
mmu_circ_0001886	8.13249	34.9517	-2.0822	0.236154	0.031967	0.43661
novel_circ_0017249	10.2512	40.216	-1.9781	0.253824	0.0041901	0.088822
novel_circ_0004404	8.43059	32.9991	-1.9481	0.259157	0.049078	0.56388
novel_circ_0000490	15.3762	57.601	-1.8927	0.269303	0.029947	0.42536
novel_circ_0011974	17.1593	60.0023	-1.7946	0.288251	0.037625	0.47952
novel_circ_0001368	12.671	42.5164	-1.7298	0.301494	0.049628	0.56568
novel_circ_0010934	15.8523	47.5868	-1.6003	0.329808	0.0063991	0.12972
mmu_circ_0000464	20.9488	62.2353	-1.5817	0.334088	0.0013747	0.031201
novel_circ_0000309	46.6497	137.024	-1.5561	0.340069	7.23e-07	0.00060406
novel_circ_0004820	20.7756	59.9635	-1.5139	0.350163	0.046796	0.54893
novel_circ_0016526	21.8916	62.9969	-1.5113	0.350795	0.0011624	0.026526
novel_circ_0017296	13.9548	38.7462	-1.483	0.357744	0.027257	0.40063
novel_circ_0013887	41.9044	114.011	-1.4465	0.36691	0.0014214	0.032085
novel_circ_0008151	31.9779	82.9196	-1.3645	0.388369	0.0064336	0.12979
novel_circ_0013900	15.6463	39.8982	-1.3575	0.390258	0.042998	0.5293
novel_circ_0005965	37.9948	93.9969	-1.3069	0.404188	0.0090266	0.1769
novel_circ_0004512	19.3179	47.6431	-1.3041	0.404974	0.018342	0.29688
mmu_circ_0000844	64.0524	152.176	-1.2394	0.423549	0.00047624	0.0113
mmu_circ_0000330	33.2422	76.2248	-1.2022	0.434612	0.009065	0.1769
novel_circ_0015839	35.3258	79.072	-1.1771	0.44224	0.045455	0.5408
novel_circ_0001771	28.8639	64.0451	-1.1694	0.444606	0.027352	0.40063
novel_circ_0010122	19.457	43.547	-1.1622	0.446831	0.034038	0.45413
mmu_circ_0001383	20.84	46.2873	-1.1607	0.447295	0.037508	0.47952
novel_circ_0002550	24.7496	54.5599	-1.1513	0.450219	0.02477	0.37342
mmu_circ_0001124	42.8867	93.8869	-1.1249	0.458534	0.0037187	0.080048
novel_circ_0017433	22.9389	49.7926	-1.1056	0.464709	0.039352	0.49738
novel_circ_0017395	43.0223	92.1042	-1.0885	0.47025	0.01171	0.21832
novel_circ_0000482	58.2146	122.575	-1.0828	0.472112	0.002992	0.06576
novel_circ_0011186	50.9331	108.252	-1.0814	0.47257	0.003947	0.084527
mmu_circ_0001024	27.4549	57.6909	-1.0798	0.473094	0.046505	0.54705
novel_circ_0003156	28.3304	59.5607	-1.0629	0.478669	0.034213	0.45501
mmu_circ_0000303	49.7324	103.634	-1.0572	0.480564	0.020217	0.31859
mmu_circ_0001167	28.3823	58.5405	-1.0492	0.483236	0.01915	0.30758
novel_circ_0005282	60.0825	124.132	-1.0444	0.484847	0.0024161	0.053956
novel_circ_0002106	34.2575	70.4566	-1.0347	0.488117	0.010124	0.19394
mmu_circ_0000117	63.3544	126.954	-1.0072	0.497511	0.00080533	0.01858
novel_circ_0004005	30.7937	62.3914	-1.0065	0.497752	0.039424	0.49738
