# Supplementary material for: Circular RNA FEACR inhibits ferroptosis and alleviates myocardial ischemia/reperfusion injury by interacting with NAMPT
Source: J Biomed Sci. 2023 Jun 27;30:45. doi: 10.1186/s12929-023-00927-1 (PMC10304620; doi:10.1186/s12929-023-00927-1)
Supplement: Supplementary file 3 — Additional file 3: Table S2. List of biotinylated FEACR versus NC pull-down proteins identified by MS. [file 12929_2023_927_MOESM3_ESM.xlsx]

## Sheet: Sheet1
Table S2. List of biotinylated FEACR versus NC pull-down proteins identified by MS.
Accession	Description	ΣCoverage	Σ# Proteins	Σ# Unique Peptides	Σ# Peptides	Σ# PSMs	Coverage CIRC_0008180	# Peptides CIRC_0008180	# PSM CIRC_0008180	Coverage NC	# Peptides NC	# PSM NC	# AAs	MW [kDa]	calc. pI
Q5XW50	Tapasin (Fragment) OS=Mus musculus OX=10090 GN=Tapbp PE=2 SV=1 - [Q5XW50_MOUSE]	62.5	12	1	1	1	62.5	1	1				16	1.67193	11.1655
P62960	Y-box-binding protein 1 OS=Mus musculus OX=10090 GN=Ybx1 PE=1 SV=3 - [YBOX1_MOUSE]	49.69	7	7	9	19	42.55	8	11	40.99	6	8	322	35.7086	9.87646
P20152	Vimentin OS=Mus musculus OX=10090 GN=Vim PE=1 SV=3 - [VIME_MOUSE]	43.56	23	1	20	39	36.27	16	19	31.97	15	20	466	53.6551	5.12256
Q68G78	Csda protein OS=Mus musculus OX=10090 GN=Ybx3 PE=2 SV=1 - [Q68G78_MOUSE]	42.47	3	1	8	16	37.46	7	10	23.41	5	6	299	31.8033	10.272
Q61649	Alpha-globin mRNA (Fragment) OS=Mus musculus OX=10090 PE=2 SV=1 - [Q61649_MOUSE]	41.38	10	2	2	4	41.38	2	3	15.52	1	1	58	6.21203	7.51807
Q9JKB3	Y-box-binding protein 3 OS=Mus musculus OX=10090 GN=Ybx3 PE=1 SV=2 - [YBOX3_MOUSE]	40.72	2	2	9	20	36.57	8	13	22.16	6	7	361	38.7903	9.68604
Q3TWV0	IF rod domain-containing protein OS=Mus musculus OX=10090 GN=Vim PE=2 SV=1 - [Q3TWV0_MOUSE]	40.34	15	1	19	36	33.05	15	18	26.61	13	18	466	53.6331	5.16064
A0A1D5RM51	Target of Myb protein 1 (Fragment) OS=Mus musculus OX=10090 GN=Tom1 PE=1 SV=1 - [A0A1D5RM51_MOUSE]	40	5	1	1	1	40	1	1				25	2.87238	5.71924
P60710	Actin, cytoplasmic 1 OS=Mus musculus OX=10090 GN=Actb PE=1 SV=1 - [ACTB_MOUSE]	39.47	28	1	11	41	33.33	10	18	36.8	10	23	375	41.7097	5.47803
P63260	Actin, cytoplasmic 2 OS=Mus musculus OX=10090 GN=Actg1 PE=1 SV=1 - [ACTG_MOUSE]	39.47	21	1	11	40	33.33	10	17	36.8	10	23	375	41.7658	5.47803
P63268	Actin, gamma-enteric smooth muscle OS=Mus musculus OX=10090 GN=Actg2 PE=1 SV=1 - [ACTH_MOUSE]	35.64	16	1	10	37	35.64	10	15	30.85	9	22	376	41.8498	5.47803
P62737	Actin, aortic smooth muscle OS=Mus musculus OX=10090 GN=Acta2 PE=1 SV=1 - [ACTA_MOUSE]	34.22	19	1	10	39	34.22	10	16	34.22	10	23	377	41.9818	5.38916
A5JUZ1	Ubiqutin subunit 1 (Fragment) OS=Mus musculus OX=10090 GN=Ubc PE=2 SV=1 - [A5JUZ1_MOUSE]	32.89	18	2	2	3	32.89	2	2	11.84	1	1	76	8.55962	7.25439
Q03265	ATP synthase subunit alpha, mitochondrial OS=Mus musculus OX=10090 GN=Atp5f1a PE=1 SV=1 - [ATPA_MOUSE]	32.73	5	19	19	34	27.49	16	19	21.7	12	15	553	59.7156	9.18799
P32067	Lupus La protein homolog OS=Mus musculus OX=10090 GN=Ssb PE=1 SV=1 - [LA_MOUSE]	32.29	7	15	15	31	30.36	13	18	24.34	11	13	415	47.727	9.77393
P46471	26S proteasome regulatory subunit 7 OS=Mus musculus OX=10090 GN=Psmc2 PE=1 SV=5 - [PRS7_MOUSE]	31.41	4	13	13	21	24.02	10	12	20.55	8	9	433	48.6171	5.94775
D3Z7U4	Methyl-CpG-binding protein 2 OS=Mus musculus OX=10090 GN=Mecp2 PE=1 SV=1 - [D3Z7U4_MOUSE]	31.22	2	2	4	5	31.22	4	4	5.29	1	1	189	20.3184	9.26123
P56480	ATP synthase subunit beta, mitochondrial OS=Mus musculus OX=10090 GN=Atp5f1b PE=1 SV=2 - [ATPB_MOUSE]	31.19	1	12	12	34	26.65	10	18	22.12	8	16	529	56.2655	5.33838
A2NHM3	If kappa light chain (Fragment) OS=Mus musculus OX=10090 GN=Igkc PE=1 SV=1 - [A2NHM3_MOUSE]	29.68	54	5	5	6	9.59	2	2	23.74	4	4	219	24.1498	7.32764
B2RUF0	Y box protein 2 OS=Mus musculus OX=10090 GN=Ybx2 PE=1 SV=1 - [B2RUF0_MOUSE]	29.25	6	4	6	10	29.25	6	7	7.52	2	3	359	38.0575	10.7554
P60229	Eukaryotic translation initiation factor 3 subunit E OS=Mus musculus OX=10090 GN=Eif3e PE=1 SV=1 - [EIF3E_MOUSE]	28.99	3	13	13	30	24.72	11	14	26.97	12	16	445	52.1874	6.03662
A8DUK4	Beta-globin OS=Mus musculus OX=10090 GN=Hbb-bs PE=1 SV=1 - [A8DUK4_MOUSE]	28.57	33	4	4	5	28.57	4	4	8.84	1	1	147	15.7382	7.69385
P99024	Tubulin beta-5 chain OS=Mus musculus OX=10090 GN=Tubb5 PE=1 SV=1 - [TBB5_MOUSE]	27.25	6	2	10	37	22.52	8	17	23.87	9	20	444	49.639	4.89404
Q7TMM9	Tubulin beta-2A chain OS=Mus musculus OX=10090 GN=Tubb2a PE=1 SV=1 - [TBB2A_MOUSE]	27.19	5	1	10	38	25.17	9	20	21.12	8	18	445	49.875	4.89404
Q9CWF2	Tubulin beta-2B chain OS=Mus musculus OX=10090 GN=Tubb2b PE=1 SV=1 - [TBB2B_MOUSE]	27.19	5	1	10	39	25.17	9	20	23.82	9	19	445	49.9209	4.89404
P68372	Tubulin beta-4B chain OS=Mus musculus OX=10090 GN=Tubb4b PE=1 SV=1 - [TBB4B_MOUSE]	27.19	7	2	10	38	22.47	8	18	23.82	9	20	445	49.799	4.89404
J3QMT0	Heterogeneous nuclear ribonucleoprotein F (Fragment) OS=Mus musculus OX=10090 GN=Hnrnpf PE=1 SV=8 - [J3QMT0_MOUSE]	26.92	6	5	5	6	19.71	3	3	13.46	3	3	208	23.2936	5.63037
G3UXT7	RNA-binding protein FUS (Fragment) OS=Mus musculus OX=10090 GN=Fus PE=1 SV=1 - [G3UXT7_MOUSE]	26.92	8	3	3	7	26.92	3	3	26.92	3	4	130	13.9986	8.96826
P16858	Glyceraldehyde-3-phosphate dehydrogenase OS=Mus musculus OX=10090 GN=Gapdh PE=1 SV=2 - [G3P_MOUSE]	26.73	20	8	8	16	21.92	6	7	24.32	7	9	333	35.7872	8.25049
Q99KK9	Probable histidine--tRNA ligase, mitochondrial OS=Mus musculus OX=10090 GN=Hars2 PE=1 SV=1 - [SYHM_MOUSE]	26.73	9	14	14	18	24.95	12	12	12.28	6	6	505	56.9488	8.32373
O54724	Caveolae-associated protein 1 OS=Mus musculus OX=10090 GN=Cavin1 PE=1 SV=1 - [CAVN1_MOUSE]	26.53	3	8	8	27	26.53	8	18	19.13	6	9	392	43.927	5.51611
F6VRI6	Ubiquitin-like modifier-activating enzyme 5 OS=Mus musculus OX=10090 GN=Uba5 PE=1 SV=2 - [F6VRI6_MOUSE]	26.26	4	2	2	3	16.16	1	2	10.1	1	1	99	10.9366	8.52881
P43274	Histone H1.4 OS=Mus musculus OX=10090 GN=H1-4 PE=1 SV=2 - [H14_MOUSE]	26.03	7	2	5	8	16.89	3	3	26.03	5	5	219	21.964	11.1069
P27659	60S ribosomal protein L3 OS=Mus musculus OX=10090 GN=Rpl3 PE=1 SV=3 - [RL3_MOUSE]	25.06	13	11	11	17	21.09	9	11	15.88	6	6	403	46.0808	10.2134
Q922F4	Tubulin beta-6 chain OS=Mus musculus OX=10090 GN=Tubb6 PE=1 SV=1 - [TBB6_MOUSE]	24.83	4	4	9	24	22.82	8	13	17.67	7	11	447	50.0581	4.89404
Q3UXP2	RuvB-like helicase OS=Mus musculus OX=10090 GN=Ruvbl2 PE=2 SV=1 - [Q3UXP2_MOUSE]	24.62	7	10	10	18	22.89	9	11	15.98	7	7	463	51.1115	5.64307
P19324	Serpin H1 OS=Mus musculus OX=10090 GN=Serpinh1 PE=1 SV=3 - [SERPH_MOUSE]	24.22	8	7	9	28	20.14	8	14	23.74	8	14	417	46.5042	8.82178
Q8BFR5	Elongation factor Tu, mitochondrial OS=Mus musculus OX=10090 GN=Tufm PE=1 SV=1 - [EFTU_MOUSE]	24.12	3	12	12	22	19.47	10	12	15.49	7	10	452	49.477	7.56201
Q6PBC0	Cds2 protein OS=Mus musculus OX=10090 GN=Cds2 PE=1 SV=1 - [Q6PBC0_MOUSE]	24.03	3	2	2	3	14.73	1	1	24.03	2	2	129	14.9215	4.94482
F6U415	SWI/SNF-related matrix-associated actin-dependent regulator of chromatin subfamily B member 1 (Fragment) OS=Mus musculus OX=10090 GN=Smarcb1 PE=1 SV=1 - [F6U415_MOUSE]	23.64	6	1	1	1	23.64	1	1				55	6.03601	4.58936
Q08288	Cell growth-regulating nucleolar protein OS=Mus musculus OX=10090 GN=Lyar PE=1 SV=2 - [LYAR_MOUSE]	23.45	7	7	7	9	12.63	4	4	16.49	5	5	388	43.7085	9.49561
E9Q5B6	Heterogeneous nuclear ribonucleoprotein D0 (Fragment) OS=Mus musculus OX=10090 GN=Hnrnpd PE=1 SV=1 - [E9Q5B6_MOUSE]	22.43	12	1	2	4	22.43	2	2	22.43	2	2	107	12.1313	9.12939
Q9ERD7	Tubulin beta-3 chain OS=Mus musculus OX=10090 GN=Tubb3 PE=1 SV=1 - [TBB3_MOUSE]	22.22	5	1	8	22	17.56	6	11	19.56	7	11	450	50.3862	4.93213
A0A1B0GSY4	Ufm1-specific protease 2 OS=Mus musculus OX=10090 GN=Ufsp2 PE=1 SV=1 - [A0A1B0GSY4_MOUSE]	22.22	6	2	2	3	11.11	1	1	22.22	2	2	81	9.04568	7.98682
Q6IRT4	Eukaryotic translation initiation factor 3 subunit F OS=Mus musculus OX=10090 GN=Eif3f PE=2 SV=1 - [Q6IRT4_MOUSE]	21.94	7	7	7	20	21.94	7	10	21.94	7	10	360	37.8573	5.57959
P62196	26S proteasome regulatory subunit 8 OS=Mus musculus OX=10090 GN=Psmc5 PE=1 SV=1 - [PRS8_MOUSE]	21.92	5	8	9	18	18.72	7	8	20.2	8	10	406	45.5971	7.54736
G3UX74	Polyadenylate-binding protein 2 OS=Mus musculus OX=10090 GN=Pabpn1 PE=1 SV=1 - [G3UX74_MOUSE]	21.92	3	1	1	2	21.92	1	1	21.92	1	1	73	6.51211	10.5356
P68373	Tubulin alpha-1C chain OS=Mus musculus OX=10090 GN=Tuba1c PE=1 SV=1 - [TBA1C_MOUSE]	21.83	12	3	9	19	20.04	8	11	16.7	7	8	449	49.8775	5.09717
P54071	Isocitrate dehydrogenase [NADP], mitochondrial OS=Mus musculus OX=10090 GN=Idh2 PE=1 SV=3 - [IDHP_MOUSE]	21.68	3	9	9	16	17.92	7	9	15.49	6	7	452	50.8739	8.68994
A2AGN7	26S proteasome regulatory subunit 6A OS=Mus musculus OX=10090 GN=Psmc3 PE=1 SV=1 - [A2AGN7_MOUSE]	21.5	11	7	7	14	21.5	7	8	13.75	5	6	400	44.6409	5.021
Q99JY0	Trifunctional enzyme subunit beta, mitochondrial OS=Mus musculus OX=10090 GN=Hadhb PE=1 SV=1 - [ECHB_MOUSE]	21.26	2	11	11	18	11.79	6	7	16.84	9	11	475	51.3534	9.37842
P15864	Histone H1.2 OS=Mus musculus OX=10090 GN=H1-2 PE=1 SV=2 - [H12_MOUSE]	21.23	7	1	4	5	4.25	1	1	21.23	4	4	212	21.2537	11.0044
Q9Z2I9	Succinate--CoA ligase [ADP-forming] subunit beta, mitochondrial OS=Mus musculus OX=10090 GN=Sucla2 PE=1 SV=2 - [SUCB1_MOUSE]	21.17	5	10	10	17	19.01	9	9	17.06	8	8	463	50.0821	7.00537
Q3UWW9	PCI domain-containing protein OS=Mus musculus OX=10090 GN=Psmd11 PE=2 SV=1 - [Q3UWW9_MOUSE]	21.09	19	9	9	17	16.82	7	8	16.59	7	9	422	47.335	6.48096
A0A140LHR4	Serpin H1 (Fragment) OS=Mus musculus OX=10090 GN=Serpinh1 PE=1 SV=1 - [A0A140LHR4_MOUSE]	19.7	3	1	3	6	11.33	2	3	19.7	3	3	203	21.6354	8.74854
Q3U8F5	PCI domain-containing protein OS=Mus musculus OX=10090 GN=Psmd12 PE=2 SV=1 - [Q3U8F5_MOUSE]	19.52	5	7	7	10	7.02	3	4	17.32	6	6	456	52.8335	7.06396
P10126	Elongation factor 1-alpha 1 OS=Mus musculus OX=10090 GN=Eef1a1 PE=1 SV=3 - [EF1A1_MOUSE]	19.48	8	10	10	14	16.23	8	9	10.17	5	5	462	50.0821	9.01221
Q3TF87	AA_TRNA_LIGASE_II domain-containing protein OS=Mus musculus OX=10090 GN=Dars PE=2 SV=1 - [Q3TF87_MOUSE]	19.16	6	10	10	14	16.17	8	8	11.58	6	6	501	57.0671	6.49365
A0A088DEG5	Shank3 splice variant V (Fragment) OS=Mus musculus OX=10090 GN=Shank3 PE=2 SV=1 - [A0A088DEG5_MOUSE]	18.81	2	1	1	1				18.81	1	1	218	24.08	6.69775
P68368	Tubulin alpha-4A chain OS=Mus musculus OX=10090 GN=Tuba4a PE=1 SV=1 - [TBA4A_MOUSE]	18.53	6	2	8	16	14.73	6	9	13.39	6	7	448	49.8924	5.05908
A0A1Y7VK86	MAP/microtubule affinity-regulating kinase 3 (Fragment) OS=Mus musculus OX=10090 GN=Mark3 PE=4 SV=1 - [A0A1Y7VK86_MOUSE]	18.52	10	1	1	1	18.52	1	1				54	5.97421	9.70068
Q8BTU6	Eukaryotic initiation factor 4A-II OS=Mus musculus OX=10090 GN=Eif4a2 PE=1 SV=1 - [Q8BTU6_MOUSE]	18.51	5	3	7	12	10.77	4	5	13.54	5	7	362	41.2642	5.64307
P63038	60 kDa heat shock protein, mitochondrial OS=Mus musculus OX=10090 GN=Hspd1 PE=1 SV=1 - [CH60_MOUSE]	18.32	3	10	10	14	14.14	7	7	12.74	7	7	573	60.9174	6.17627
D3YUM1	NADH dehydrogenase [ubiquinone] flavoprotein 1, mitochondrial OS=Mus musculus OX=10090 GN=Ndufv1 PE=1 SV=1 - [D3YUM1_MOUSE]	18.02	8	8	8	18	18.02	8	11	15.82	7	7	455	49.8812	8.07471
G3UXU5	Heterogeneous nuclear ribonucleoprotein Q OS=Mus musculus OX=10090 GN=Syncrip PE=1 SV=1 - [G3UXU5_MOUSE]	17.91	18	1	1	1	17.91	1	1				67	7.40072	8.71924
Z4YKA3	Heterochromatin protein 1-binding protein 3 OS=Mus musculus OX=10090 GN=Hp1bp3 PE=1 SV=1 - [Z4YKA3_MOUSE]	17.64	6	7	10	15	11.05	6	7	14.15	8	8	516	56.79	9.80322
Q3TLL6	Uncharacterized protein OS=Mus musculus OX=10090 GN=Eif4a1 PE=2 SV=1 - [Q3TLL6_MOUSE]	17.58	9	2	6	13	8.79	3	5	17.58	6	8	364	41.4641	5.52881
E9Q805	FERM, ARHGEF and pleckstrin domain-containing protein 1 (Fragment) OS=Mus musculus OX=10090 GN=Farp1 PE=1 SV=1 - [E9Q805_MOUSE]	17.54	3	3	3	3	11.85	2	2	5.69	1	1	211	23.8483	6.27783
B1ARA3	60S ribosomal protein L26 (Fragment) OS=Mus musculus OX=10090 GN=Rpl26 PE=1 SV=1 - [B1ARA3_MOUSE]	17.48	4	3	3	3	8.74	2	2	8.74	1	1	103	12.2096	10.9165
P97807	Fumarate hydratase, mitochondrial OS=Mus musculus OX=10090 GN=Fh PE=1 SV=3 - [FUMH_MOUSE]	17.16	1	8	8	12	15.78	7	8	7.89	4	4	507	54.3221	9.0415
P31001	Desmin OS=Mus musculus OX=10090 GN=Des PE=1 SV=3 - [DESM_MOUSE]	16.63	11	5	8	14	13.22	6	6	16.63	8	8	469	53.465	5.2749
Q3TRE4	Uncharacterized protein OS=Mus musculus OX=10090 GN=Mbd1 PE=2 SV=1 - [Q3TRE4_MOUSE]	16.11	6	4	4	6	16.11	4	4	8.05	2	2	298	33.0563	9.42236
Q922R8	Protein disulfide-isomerase A6 OS=Mus musculus OX=10090 GN=Pdia6 PE=1 SV=3 - [PDIA6_MOUSE]	15.91	5	6	6	9	8.64	3	3	15.91	6	6	440	48.0703	5.13525
O70569	Ribosomal protein S14 OS=Mus musculus OX=10090 GN=rps14 PE=3 SV=1 - [O70569_MOUSE]	15.89	5	2	2	2	8.61	1	1	7.28	1	1	151	16.2905	10.1255
Q5R3X7	CH3-domain (Fragment) OS=Mus musculus OX=10090 PE=4 SV=1 - [Q5R3X7_MOUSE]	15.89	10	1	1	1				15.89	1	1	107	12.0371	8.41162
P07724	Serum albumin OS=Mus musculus OX=10090 GN=Alb PE=1 SV=3 - [ALBU_MOUSE]	15.79	2	9	9	15	14.31	8	10	6.91	4	5	608	68.6477	6.07471
Q99JI4	26S proteasome non-ATPase regulatory subunit 6 OS=Mus musculus OX=10090 GN=Psmd6 PE=1 SV=1 - [PSMD6_MOUSE]	15.68	3	6	6	11	15.68	6	7	9.77	4	4	389	45.5072	5.51611
A0A0N4SUQ1	Plasminogen activator inhibitor 1 RNA-binding protein OS=Mus musculus OX=10090 GN=Serbp1 PE=1 SV=1 - [A0A0N4SUQ1_MOUSE]	15.65	11	2	2	2	6.8	1	1	8.84	1	1	147	16.0684	9.65674
Q91VC3	Eukaryotic initiation factor 4A-III OS=Mus musculus OX=10090 GN=Eif4a3 PE=1 SV=3 - [IF4A3_MOUSE]	15.57	5	6	7	11	9	4	5	11.68	5	6	411	46.8102	6.72705
Q99MH7	Cytokeratin KRT2-6HF (Fragment) OS=Mus musculus OX=10090 GN=Krt75 PE=2 SV=1 - [Q99MH7_MOUSE]	15.49	12	1	6	8	7.87	3	3	12.34	5	5	381	42.3572	5.19873
Q3B7C1	Hp1bp3 protein (Fragment) OS=Mus musculus OX=10090 GN=Hp1bp3 PE=2 SV=1 - [Q3B7C1_MOUSE]	15.38	1	1	4	6	8.5	2	3	11.34	3	3	247	27.1893	9.34912
Q8R3X4	Timm44 protein (Fragment) OS=Mus musculus OX=10090 GN=Timm44 PE=2 SV=1 - [Q8R3X4_MOUSE]	15.33	3	7	7	11	13.56	6	6	10	5	5	450	50.8572	8.1333
P09405	Nucleolin OS=Mus musculus OX=10090 GN=Ncl PE=1 SV=2 - [NUCL_MOUSE]	15.13	7	11	11	22	14	10	11	15.13	11	11	707	76.6768	4.75439
P08249	Malate dehydrogenase, mitochondrial OS=Mus musculus OX=10090 GN=Mdh2 PE=1 SV=3 - [MDHM_MOUSE]	15.09	2	5	5	6	8.88	3	3	9.17	3	3	338	35.5888	8.67529
Q3UR26	Uncharacterized protein (Fragment) OS=Mus musculus OX=10090 GN=Hnrnph2 PE=2 SV=1 - [Q3UR26_MOUSE]	14.62	2	1	2	4	14.62	2	3	9.36	1	1	171	19.1725	5.43994
Q9D8N0	Elongation factor 1-gamma OS=Mus musculus OX=10090 GN=Eef1g PE=1 SV=3 - [EF1G_MOUSE]	14.19	2	6	6	11	10.98	5	6	12.59	5	5	437	50.0292	6.7417
A0A0U1RPK5	2-oxoisovalerate dehydrogenase subunit alpha (Fragment) OS=Mus musculus OX=10090 GN=Bckdha PE=1 SV=1 - [A0A0U1RPK5_MOUSE]	14.14	4	1	1	1	14.14	1	1				99	11.0355	8.96826
A2AVQ7	Probable proline--tRNA ligase, mitochondrial (Fragment) OS=Mus musculus OX=10090 GN=Pars2 PE=1 SV=1 - [A2AVQ7_MOUSE]	14.11	4	2	2	3	14.11	2	2	7.98	1	1	163	18.5124	8.80713
P62192	26S proteasome regulatory subunit 4 OS=Mus musculus OX=10090 GN=Psmc1 PE=1 SV=1 - [PRS4_MOUSE]	14.09	1	5	6	10	10	4	5	11.59	5	5	440	49.1537	6.21436
D3Z0S9	Tumor susceptibility gene 101 protein (Fragment) OS=Mus musculus OX=10090 GN=Tsg101 PE=1 SV=2 - [D3Z0S9_MOUSE]	13.79	4	2	2	3	6.9	1	1	13.79	2	2	145	15.5287	6.771
Q3TT85	PseudoU_synth_1 domain-containing protein OS=Mus musculus OX=10090 GN=Pus1 PE=2 SV=1 - [Q3TT85_MOUSE]	13.74	4	5	5	9	13.74	5	5	10.43	4	4	393	44.0422	8.20654
Q5RKP0	Vat1 protein (Fragment) OS=Mus musculus OX=10090 GN=Vat1 PE=2 SV=1 - [Q5RKP0_MOUSE]	13.47	4	4	4	8	11.22	3	4	9.73	3	4	401	42.4947	6.3667
Q3UF75	Alpha-parvin OS=Mus musculus OX=10090 GN=Parva PE=1 SV=1 - [Q3UF75_MOUSE]	13.39	3	4	4	8	11.31	3	4	8.63	3	4	336	38.3372	5.12256
B1AQ75	Keratin, type I cuticular Ha6 OS=Mus musculus OX=10090 GN=Krt36 PE=1 SV=1 - [KRT36_MOUSE]	13.32	12	5	6	6	13.32	6	6				473	52.7569	5.04639
Q3TDF8	eRF1_1 domain-containing protein OS=Mus musculus OX=10090 GN=Etf1 PE=2 SV=1 - [Q3TDF8_MOUSE]	13.27	6	6	6	8	13.27	6	6	4.58	2	2	437	48.9731	5.70654
B7ZP22	Heterogeneous nuclear ribonucleoprotein A2/B1 OS=Mus musculus OX=10090 GN=Hnrnpa2b1 PE=2 SV=1 - [B7ZP22_MOUSE]	13.2	5	4	5	10	13.2	5	6	10.85	4	4	341	35.9428	8.646
Q3ULG4	VWFA domain-containing protein OS=Mus musculus OX=10090 GN=Psmd4 PE=2 SV=1 - [Q3ULG4_MOUSE]	13.19	4	4	4	5	10.29	3	3	6.07	2	2	379	41.0203	4.79248
Q6PHZ1	Rpl17 protein OS=Mus musculus OX=10090 GN=Rpl17 PE=2 SV=1 - [Q6PHZ1_MOUSE]	13.04	6	2	2	3	5.43	1	1	13.04	2	2	184	21.3833	10.1694
Q3TWV4	AP-2 complex subunit mu OS=Mus musculus OX=10090 GN=Ap2m1 PE=1 SV=1 - [Q3TWV4_MOUSE]	12.93	6	7	7	8	7.62	4	4	7.39	4	4	433	49.3579	9.53955
Q8K2L4	Ddx21 protein (Fragment) OS=Mus musculus OX=10090 GN=Ddx21 PE=1 SV=1 - [Q8K2L4_MOUSE]	12.92	5	8	8	11	9.58	6	6	7.84	5	5	689	75.8083	9.30518
Q3UKH3	Uncharacterized protein OS=Mus musculus OX=10090 GN=Acaa2 PE=2 SV=1 - [Q3UKH3_MOUSE]	12.85	3	5	5	8	7.56	3	4	10.83	4	4	397	41.8025	8.25049
Q3TH37	Uncharacterized protein OS=Mus musculus OX=10090 GN=Rsl1d1 PE=2 SV=1 - [Q3TH37_MOUSE]	12.83	11	5	5	9	12.83	5	6	9.29	3	3	452	50.4161	9.92041
B8JK33	Heterogeneous nuclear ribonucleoprotein M OS=Mus musculus OX=10090 GN=Hnrnpm PE=1 SV=1 - [B8JK33_MOUSE]	12.81	12	8	8	11	6.09	4	4	10.63	6	7	640	68.1166	8.32373
Q9CSM5	Ribos_L4_asso_C domain-containing protein OS=Mus musculus OX=10090 GN=Rpl4 PE=2 SV=2 - [Q9CSM5_MOUSE]	12.62	3	5	5	8	10.46	3	4	5.85	3	4	325	37.0758	10.9751
P50446	Keratin, type II cytoskeletal 6A OS=Mus musculus OX=10090 GN=Krt6a PE=1 SV=3 - [K2C6A_MOUSE]	12.48	15	1	7	9	5.61	3	3	10.31	6	6	553	59.2986	7.94287
Q3TK27	CP-type G domain-containing protein OS=Mus musculus OX=10090 GN=Gnl3 PE=2 SV=1 - [Q3TK27_MOUSE]	12.45	6	7	7	13	9.11	4	6	10.41	6	7	538	60.7488	9.14404
A2AIM5	Tropomyosin beta chain (Fragment) OS=Mus musculus OX=10090 GN=Tpm2 PE=1 SV=8 - [A2AIM5_MOUSE]	12.38	16	1	1	2	12.38	1	1	12.38	1	1	105	12.1702	4.90674
P60122	RuvB-like 1 OS=Mus musculus OX=10090 GN=Ruvbl1 PE=1 SV=1 - [RUVB1_MOUSE]	12.28	3	5	5	7	9.87	4	4	7.89	3	3	456	50.1823	6.41748
Q62318	Transcription intermediary factor 1-beta OS=Mus musculus OX=10090 GN=Trim28 PE=1 SV=3 - [TIF1B_MOUSE]	12.23	2	7	7	12	8.15	6	7	7.91	4	5	834	88.7905	5.77002
O35074	Prostacyclin synthase OS=Mus musculus OX=10090 GN=Ptgis PE=1 SV=1 - [PTGIS_MOUSE]	12.18	3	6	6	7	10.38	5	5	3.59	2	2	501	57.0106	6.72705
A0A3B2WCW2	Perilipin-3 (Fragment) OS=Mus musculus OX=10090 GN=Plin3 PE=1 SV=1 - [A0A3B2WCW2_MOUSE]	11.94	3	1	1	2	11.94	1	1	11.94	1	1	134	14.1192	4.88135
S4R1I6	Probable ATP-dependent RNA helicase DDX5 OS=Mus musculus OX=10090 GN=Ddx5 PE=1 SV=1 - [S4R1I6_MOUSE]	11.82	14	5	5	7	11.82	5	5	4.68	2	2	406	46.0436	8.33838
A0A0G2JFR7	Ribosome production factor 1 OS=Mus musculus OX=10090 GN=Rpf1 PE=4 SV=1 - [A0A0G2JFR7_MOUSE]	11.79	2	1	1	1	11.79	1	1				212	23.7645	9.53955
G3UXK8	116 kDa U5 small nuclear ribonucleoprotein component (Fragment) OS=Mus musculus OX=10090 GN=Eftud2 PE=1 SV=1 - [G3UXK8_MOUSE]	11.76	26	1	1	1	11.76	1	1				85	9.53201	9.11475
Q3U9S9	Uncharacterized protein (Fragment) OS=Mus musculus OX=10090 GN=Atp6v1h PE=2 SV=1 - [Q3U9S9_MOUSE]	11.36	5	1	1	1				11.36	1	1	132	15.2985	7.28369
O55222	Integrin-linked protein kinase OS=Mus musculus OX=10090 GN=Ilk PE=1 SV=2 - [ILK_MOUSE]	11.28	4	6	6	9	7.74	4	5	7.96	4	4	452	51.3399	8.07471
Q9Z1N5	Spliceosome RNA helicase Ddx39b OS=Mus musculus OX=10090 GN=Ddx39b PE=1 SV=1 - [DX39B_MOUSE]	11.21	5	1	5	11	8.88	4	5	11.21	5	6	428	49.004	5.66846
Q05CN3	Smad3 protein (Fragment) OS=Mus musculus OX=10090 GN=Smad3 PE=2 SV=1 - [Q05CN3_MOUSE]	11	10	2	2	2	6.22	1	1	4.78	1	1	209	24.2622	9.87646
A0A0U1RQB4	Electron transfer flavoprotein subunit beta (Fragment) OS=Mus musculus OX=10090 GN=Etfb PE=1 SV=1 - [A0A0U1RQB4_MOUSE]	11	3	1	1	1				11	1	1	100	10.8309	8.08936
A0A0J9YUM4	C-terminal-binding protein 1 OS=Mus musculus OX=10090 GN=Ctbp1 PE=1 SV=1 - [A0A0J9YUM4_MOUSE]	10.98	5	2	4	5	5.34	2	2	8.9	3	3	337	36.9831	6.7417
Q3UHX9	Putative methyltransferase C9orf114 homolog OS=Mus musculus OX=10090 GN=Spout1 PE=1 SV=1 - [CI114_MOUSE]	10.91	2	4	4	6	10.91	4	4	4.42	2	2	385	42.931	8.03076
Q3UN82	Uncharacterized protein OS=Mus musculus OX=10090 GN=Pcolce PE=2 SV=1 - [Q3UN82_MOUSE]	10.9	5	3	3	4	10.9	3	3	2.56	1	1	468	50.2041	8.41162
Q3TJN6	Sorting nexin OS=Mus musculus OX=10090 GN=Snx5 PE=2 SV=1 - [Q3TJN6_MOUSE]	10.89	4	3	4	6	7.43	3	3	8.42	3	3	404	46.769	6.3667
Q6P8X1	Sorting nexin-6 OS=Mus musculus OX=10090 GN=Snx6 PE=1 SV=2 - [SNX6_MOUSE]	10.84	4	4	5	7	10.84	5	5	4.43	2	2	406	46.6198	6.16357
Q3UAX2	Lipoprotein lipase OS=Mus musculus OX=10090 GN=Lpl PE=2 SV=1 - [Q3UAX2_MOUSE]	10.78	19	4	4	4	8.62	3	3	2.16	1	1	464	51.9922	7.53271
Q3T9L0	Uncharacterized protein OS=Mus musculus OX=10090 GN=Ddx39 PE=2 SV=1 - [Q3T9L0_MOUSE]	10.77	10	1	5	9	8.43	4	5	7.96	4	4	427	49.0539	5.68115
Q9DB77	Cytochrome b-c1 complex subunit 2, mitochondrial OS=Mus musculus OX=10090 GN=Uqcrc2 PE=1 SV=1 - [QCR2_MOUSE]	10.6	2	4	4	6	10.6	4	4	5.3	2	2	453	48.205	9.24658
Q8BTJ0	WD_REPEATS_REGION domain-containing protein OS=Mus musculus OX=10090 GN=Prpf4 PE=2 SV=1 - [Q8BTJ0_MOUSE]	10.56	3	5	5	6	9.02	4	4	3.84	2	2	521	58.3174	7.41553
F6ZFG8	O-phosphoseryl-tRNA(Sec) selenium transferase (Fragment) OS=Mus musculus OX=10090 GN=Sepsecs PE=1 SV=1 - [F6ZFG8_MOUSE]	10.45	3	1	1	1	10.45	1	1				67	7.57072	4.55127
B7ZC23	Nuclear receptor coactivator 5 OS=Mus musculus OX=10090 GN=Ncoa5 PE=1 SV=1 - [B7ZC23_MOUSE]	10.37	5	3	3	5	7.02	2	2	10.37	3	3	299	31.5349	9.74463
A0A2I3BRL8	Predicted gene 7324 OS=Mus musculus OX=10090 GN=Gm7324 PE=4 SV=1 - [A0A2I3BRL8_MOUSE]	10.05	6	4	4	4	5.41	2	2	4.64	2	2	388	42.1532	9.99365
O54784	Death-associated protein kinase 3 OS=Mus musculus OX=10090 GN=Dapk3 PE=1 SV=1 - [DAPK3_MOUSE]	10.04	4	4	4	5	5.13	2	3	4.91	2	2	448	51.3898	8.70459
Q3TUH5	LisH domain-containing protein (Fragment) OS=Mus musculus OX=10090 GN=Pafah1b1 PE=2 SV=1 - [Q3TUH5_MOUSE]	10	10	1	1	1	10	1	1				70	8.32427	5.51611
F7CD74	Peripheral-type benzodiazepine receptor-associated protein 1 (Fragment) OS=Mus musculus OX=10090 GN=Tspoap1 PE=4 SV=1 - [F7CD74_MOUSE]	9.96	1	1	1	1	9.96	1	1				251	26.7787	4.65283
K7U5Q9	IgA heavy chain variable region (Fragment) OS=Mus musculus OX=10090 PE=2 SV=1 - [K7U5Q9_MOUSE]	9.91	2	1	1	1	9.91	1	1				111	12.1749	8.42627
Q0QEL9	Citrate synthase (Fragment) OS=Mus musculus OX=10090 GN=Cs PE=2 SV=1 - [Q0QEL9_MOUSE]	9.87	2	2	2	2	4.93	1	1	4.93	1	1	223	24.8737	7.29834
Q3UNN1	Septin-type G domain-containing protein OS=Mus musculus OX=10090 GN=Sept7 PE=2 SV=1 - [Q3UNN1_MOUSE]	9.81	18	3	4	6	7.66	3	3	7.66	3	3	418	48.6461	8.63135
P01630	Ig kappa chain V-II region 7S34.1 OS=Mus musculus OX=10090 PE=1 SV=1 - [KV2A6_MOUSE]	9.73	2	1	1	1				9.73	1	1	113	12.4882	8.646
Q61781	Keratin, type I cytoskeletal 14 OS=Mus musculus OX=10090 GN=Krt14 PE=1 SV=2 - [K1C14_MOUSE]	9.71	17	1	5	6	5.99	3	3	5.58	3	3	484	52.8339	5.17334
Q3TWP9	Uncharacterized protein OS=Mus musculus OX=10090 GN=Ehd4 PE=2 SV=1 - [Q3TWP9_MOUSE]	9.61	6	4	4	4	6.84	3	3	2.77	1	1	541	61.4274	6.75635
O35737	Heterogeneous nuclear ribonucleoprotein H OS=Mus musculus OX=10090 GN=Hnrnph1 PE=1 SV=3 - [HNRH1_MOUSE]	9.58	2	2	3	6	6.68	2	3	9.58	3	3	449	49.1684	6.30322
Q63918	Caveolae-associated protein 2 OS=Mus musculus OX=10090 GN=Cavin2 PE=1 SV=3 - [CAVN2_MOUSE]	9.57	1	4	4	5	6.94	3	3	4.78	2	2	418	46.7354	5.21143
Q61753	D-3-phosphoglycerate dehydrogenase OS=Mus musculus OX=10090 GN=Phgdh PE=1 SV=3 - [SERA_MOUSE]	9.57	2	4	4	5	9.57	4	4	2.81	1	1	533	56.5491	6.53662
Q8R409	Protein HEXIM1 OS=Mus musculus OX=10090 GN=Hexim1 PE=1 SV=1 - [HEXI1_MOUSE]	9.55	2	3	3	4	2.25	1	1	9.55	3	3	356	40.2187	5.37646
Q3TJ10	Uncharacterized protein OS=Mus musculus OX=10090 GN=Adpgk PE=2 SV=1 - [Q3TJ10_MOUSE]	9.49	4	4	4	4	5.25	2	2	4.24	2	2	495	53.7975	5.70654
Q1WWK3	Hist1h1b protein (Fragment) OS=Mus musculus OX=10090 GN=H1f5 PE=2 SV=1 - [Q1WWK3_MOUSE]	9.46	3	1	2	3	5.41	1	1	9.46	2	2	222	22.4314	10.9165
A0A1L1SR62	Interleukin enhancer-binding factor 3 (Fragment) OS=Mus musculus OX=10090 GN=Ilf3 PE=1 SV=1 - [A0A1L1SR62_MOUSE]	9.46	8	1	1	1	9.46	1	1				74	8.49208	5.38916
F7AI47	Serine/arginine-rich-splicing factor 1 (Fragment) OS=Mus musculus OX=10090 GN=Srsf1 PE=1 SV=1 - [F7AI47_MOUSE]	9.43	3	1	1	2	9.43	1	1	9.43	1	1	106	11.6037	9.75928
P45952	Medium-chain specific acyl-CoA dehydrogenase, mitochondrial OS=Mus musculus OX=10090 GN=Acadm PE=1 SV=1 - [ACADM_MOUSE]	9.26	5	4	4	6	4.75	2	2	9.26	4	4	421	46.4516	8.36768
Q00PI9	Heterogeneous nuclear ribonucleoprotein U-like protein 2 OS=Mus musculus OX=10090 GN=Hnrnpul2 PE=1 SV=2 - [HNRL2_MOUSE]	9.26	3	6	6	8	9.26	6	6	2.68	2	2	745	84.8878	4.89404
A0A0J9YTY0	Septin 11 OS=Mus musculus OX=10090 GN=Sept11 PE=1 SV=1 - [A0A0J9YTY0_MOUSE]	9.18	13	2	3	5	9.18	3	3	7.06	2	2	425	48.9481	6.96143
Q80X54	Snx4 protein OS=Mus musculus OX=10090 PE=2 SV=1 - [Q80X54_MOUSE]	9.18	3	3	3	3	6.45	2	2	2.73	1	1	403	47.0108	6.91748
A2AMD0	Predicted gene 12666 (Fragment) OS=Mus musculus OX=10090 GN=Gm12666 PE=1 SV=1 - [A2AMD0_MOUSE]	9.06	3	2	2	3	9.06	2	3				254	28.4481	9.71533
P49312	Heterogeneous nuclear ribonucleoprotein A1 OS=Mus musculus OX=10090 GN=Hnrnpa1 PE=1 SV=2 - [ROA1_MOUSE]	8.75	9	2	3	6	8.75	3	4	5.31	2	2	320	34.1753	9.23193
Z4YKV1	Guanine nucleotide-binding protein G(s) subunit alpha isoforms short OS=Mus musculus OX=10090 GN=Gnas PE=1 SV=1 - [Z4YKV1_MOUSE]	8.71	31	3	3	6	8.71	3	3	8.71	3	3	379	44.1503	6.46826
Q9R0X4	Acyl-coenzyme A thioesterase 9, mitochondrial OS=Mus musculus OX=10090 GN=Acot9 PE=1 SV=1 - [ACOT9_MOUSE]	8.66	2	4	4	7	8.66	4	4	6.38	3	3	439	50.528	8.5874
Q8BFQ8	Glutamine amidotransferase-like class 1 domain-containing protein 1 OS=Mus musculus OX=10090 GN=Gatd1 PE=1 SV=1 - [GALD1_MOUSE]	8.64	1	1	1	1	8.64	1	1				220	23.2628	7.04932
P10639	Thioredoxin OS=Mus musculus OX=10090 GN=Txn PE=1 SV=3 - [THIO_MOUSE]	8.57	1	1	1	1	8.57	1	1				105	11.6676	4.91943
A0A0R4J1X1	Atypical kinase COQ8B, mitochondrial OS=Mus musculus OX=10090 GN=Coq8b PE=1 SV=1 - [A0A0R4J1X1_MOUSE]	8.55	3	3	3	3	5.59	2	2	2.96	1	1	304	33.2681	8.48486
Q9DB85	Ribosomal RNA-processing protein 8 OS=Mus musculus OX=10090 GN=Rrp8 PE=1 SV=1 - [RRP8_MOUSE]	8.53	3	3	3	4	6.13	2	2	5.69	2	2	457	51.0346	9.75928
Q8BLG5	CAP10 domain-containing protein OS=Mus musculus OX=10090 GN=Poglut1 PE=2 SV=1 - [Q8BLG5_MOUSE]	8.52	3	3	3	5	8.52	3	3	5.05	2	2	317	37.7292	8.74854
F6ZE40	Ubiquinone biosynthesis monooxygenase COQ6, mitochondrial (Fragment) OS=Mus musculus OX=10090 GN=Coq6 PE=1 SV=1 - [F6ZE40_MOUSE]	8.5	4	2	2	3	8.5	2	2	4.5	1	1	200	21.8577	6.37939
Q9CZS1	Aldehyde dehydrogenase X, mitochondrial OS=Mus musculus OX=10090 GN=Aldh1b1 PE=1 SV=1 - [AL1B1_MOUSE]	8.48	7	4	5	9	8.48	5	6	4.43	3	3	519	57.5165	7.02002
Q9Z2D6	Methyl-CpG-binding protein 2 OS=Mus musculus OX=10090 GN=Mecp2 PE=1 SV=1 - [MECP2_MOUSE]	8.47	2	1	3	5	8.47	3	3	4.13	2	2	484	52.2755	9.96436
Q91YZ8	Polyadenylate-binding protein OS=Mus musculus OX=10090 GN=Pabpc4 PE=1 SV=1 - [Q91YZ8_MOUSE]	8.46	10	6	6	9	7.32	5	5	5.53	4	4	615	67.8097	9.49561
A0A494BB86	Alpha-centractin OS=Mus musculus OX=10090 GN=Actr1a PE=1 SV=1 - [A0A494BB86_MOUSE]	8.43	5	3	3	3				8.43	3	3	332	37.645	5.68115
Q8BP67	60S ribosomal protein L24 OS=Mus musculus OX=10090 GN=Rpl24 PE=1 SV=2 - [RL24_MOUSE]	8.28	2	1	1	1	8.28	1	1				157	17.7679	11.2534
Q3TRA6	Uncharacterized protein (Fragment) OS=Mus musculus OX=10090 GN=Atp1b1 PE=2 SV=1 - [Q3TRA6_MOUSE]	8.27	4	1	1	2	8.27	1	1	8.27	1	1	133	15.45	8.89502
Q8CB58	Polypyrimidine tract-binding protein 1 OS=Mus musculus OX=10090 GN=Ptbp1 PE=1 SV=1 - [Q8CB58_MOUSE]	8.18	23	2	4	6	6.13	3	3	6.34	3	3	489	52.5981	9.02686
Q8BGK4	FERM domain-containing protein OS=Mus musculus OX=10090 PE=2 SV=1 - [Q8BGK4_MOUSE]	8.15	28	4	4	6	6.96	3	3	5.26	3	3	589	66.5122	7.47412
Q6ZWV7	60S ribosomal protein L35 OS=Mus musculus OX=10090 GN=Rpl35 PE=1 SV=1 - [RL35_MOUSE]	8.13	1	1	1	1	8.13	1	1				123	14.5436	11.0483
Q9Z1R9	Protease, serine 1 (trypsin 1) OS=Mus musculus OX=10090 GN=Prss1 PE=1 SV=1 - [Q9Z1R9_MOUSE]	8.13	1	1	1	1				8.13	1	1	246	26.1178	4.94482
Q922U2	Keratin, type II cytoskeletal 5 OS=Mus musculus OX=10090 GN=Krt5 PE=1 SV=1 - [K2C5_MOUSE]	8.1	4	2	5	6	3.45	2	2	6.03	4	4	580	61.7286	7.75244
P62754	40S ribosomal protein S6 OS=Mus musculus OX=10090 GN=Rps6 PE=1 SV=1 - [RS6_MOUSE]	8.03	3	2	2	2	4.82	1	1	3.21	1	1	249	28.663	10.8433
Q60972	Histone-binding protein RBBP4 OS=Mus musculus OX=10090 GN=Rbbp4 PE=1 SV=5 - [RBBP4_MOUSE]	8	3	1	3	6	8	3	3	8	3	3	425	47.6261	4.89404
J3JS24	Alpha-1,3-mannosyl-glycoprotein 2-beta-N-acetylglucosaminyltransferase (Fragment) OS=Mus musculus OX=10090 GN=Mgat1 PE=1 SV=1 - [J3JS24_MOUSE]	8	3	1	1	1	8	1	1				200	22.8161	9.39307
A0A0A6YX50	Protoporphyrinogen oxidase (Fragment) OS=Mus musculus OX=10090 GN=Ppox PE=1 SV=1 - [A0A0A6YX50_MOUSE]	7.97	3	3	3	4	4.88	2	2	5.91	2	2	389	41.222	8.83643
Q6IFX2	Keratin, type I cytoskeletal 42 OS=Mus musculus OX=10090 GN=Krt42 PE=1 SV=1 - [K1C42_MOUSE]	7.96	11	2	4	6	7.96	4	4	3.76	2	2	452	50.1019	5.16064
O09161	Calsequestrin-2 OS=Mus musculus OX=10090 GN=Casq2 PE=1 SV=3 - [CASQ2_MOUSE]	7.95	4	4	4	5	3.61	2	2	6.27	3	3	415	48.1463	4.27197
Q3TIC8	Uncharacterized protein OS=Mus musculus OX=10090 GN=Uqcrc1 PE=2 SV=1 - [Q3TIC8_MOUSE]	7.92	8	4	4	6	6.46	3	3	5.42	3	3	480	52.7194	6.1001
Q3TGN5	B30.2/SPRY domain-containing protein OS=Mus musculus OX=10090 GN=Hnrnpu PE=2 SV=1 - [Q3TGN5_MOUSE]	7.87	9	5	5	8	6.56	4	4	6.12	4	4	686	76.3532	8.07471
A2A513	Keratin, type I cytoskeletal 10 OS=Mus musculus OX=10090 GN=Krt10 PE=1 SV=1 - [A2A513_MOUSE]	7.84	14	3	5	7	6.24	4	4	5.35	3	3	561	57.0067	5.07178
Q7TQ48	Sarcalumenin OS=Mus musculus OX=10090 GN=Srl PE=1 SV=1 - [SRCA_MOUSE]	7.8	1	7	7	13	6.92	6	8	5.38	5	5	910	99.1231	4.4624
P28658	Ataxin-10 OS=Mus musculus OX=10090 GN=Atxn10 PE=1 SV=2 - [ATX10_MOUSE]	7.79	4	3	3	5	5.05	2	2	7.79	3	3	475	53.6725	5.24951
Q99K70	Ras-related GTP-binding protein C OS=Mus musculus OX=10090 GN=Rragc PE=1 SV=1 - [RRAGC_MOUSE]	7.79	5	3	3	3	2.26	1	1	5.53	2	2	398	44.0928	5.09717
A2AFI9	Histone-binding protein RBBP7 OS=Mus musculus OX=10090 GN=Rbbp7 PE=1 SV=1 - [A2AFI9_MOUSE]	7.77	7	1	3	5	7.77	3	3	5.18	2	2	386	43.5685	5.45264
Q9D7N9	Adipocyte plasma membrane-associated protein OS=Mus musculus OX=10090 GN=Apmap PE=1 SV=1 - [APMAP_MOUSE]	7.71	1	3	3	4	5.06	2	2	4.82	2	2	415	46.4047	6.31592
Q9Z2K1	Keratin, type I cytoskeletal 16 OS=Mus musculus OX=10090 GN=Krt16 PE=1 SV=3 - [K1C16_MOUSE]	7.68	16	1	4	5	3.84	2	2	6.18	3	3	469	51.5743	5.19873
P31938	Dual specificity mitogen-activated protein kinase kinase 1 OS=Mus musculus OX=10090 GN=Map2k1 PE=1 SV=2 - [MP2K1_MOUSE]	7.63	6	2	3	3	7.63	3	3				393	43.4464	6.69775
Q8QZY1	Eukaryotic translation initiation factor 3 subunit L OS=Mus musculus OX=10090 GN=Eif3l PE=1 SV=1 - [EIF3L_MOUSE]	7.62	2	5	5	8	6.38	4	4	5.85	4	4	564	66.5703	6.44287
A0A0U1RPB2	Tight junction protein ZO-1 (Fragment) OS=Mus musculus OX=10090 GN=Tjp1 PE=1 SV=1 - [A0A0U1RPB2_MOUSE]	7.6	4	1	1	1	7.6	1	1				171	18.6556	9.65674
Q8C2R2	HATPase_c domain-containing protein (Fragment) OS=Mus musculus OX=10090 GN=Hsp90b1 PE=2 SV=1 - [Q8C2R2_MOUSE]	7.58	6	1	2	3	4.33	1	1	7.58	2	2	277	31.5469	4.76709
A0A1B0GSN2	Transcriptional enhancer factor TEF-4 (Fragment) OS=Mus musculus OX=10090 GN=Tead2 PE=4 SV=1 - [A0A1B0GSN2_MOUSE]	7.48	24	1	1	2	7.48	1	1	7.48	1	1	107	11.4166	5.07178
A0A2X0SSA9	ARHGAP1 (Fragment) OS=Mus musculus OX=10090 GN=ARHGAP1 PE=4 SV=1 - [A0A2X0SSA9_MOUSE]	7.48	6	3	3	5	4.99	2	2	7.48	3	3	441	50.6193	6.44287
P14115	60S ribosomal protein L27a OS=Mus musculus OX=10090 GN=Rpl27a PE=1 SV=5 - [RL27A_MOUSE]	7.43	1	1	1	2	7.43	1	1	7.43	1	1	148	16.595	11.1216
Q9CZN7	Serine hydroxymethyltransferase, mitochondrial OS=Mus musculus OX=10090 GN=Shmt2 PE=1 SV=1 - [GLYM_MOUSE]	7.34	1	4	4	5	7.34	4	4	1.79	1	1	504	55.7236	8.47021
Q3UEM8	Uncharacterized protein (Fragment) OS=Mus musculus OX=10090 GN=Hspa5 PE=2 SV=1 - [Q3UEM8_MOUSE]	7.31	11	2	3	4	2.12	1	1	7.31	3	3	520	56.8577	5.59229
Q3UA73	Dynein_C domain-containing protein (Fragment) OS=Mus musculus OX=10090 GN=Dync1h1 PE=2 SV=1 - [Q3UA73_MOUSE]	7.25	5	1	1	1	7.25	1	1				207	22.7369	8.54346
Q9D0G0	28S ribosomal protein S30, mitochondrial OS=Mus musculus OX=10090 GN=Mrps30 PE=1 SV=1 - [RT30_MOUSE]	7.24	1	3	3	5	7.24	3	3	4.75	2	2	442	49.908	9.37842
G5E8V9	ADP-ribosylation factor-interacting protein 1 OS=Mus musculus OX=10090 GN=Arfip1 PE=1 SV=1 - [G5E8V9_MOUSE]	7.24	5	2	2	2	7.24	2	2				373	41.4925	6.75635
A0A140LIZ5	26S proteasome regulatory subunit 6B OS=Mus musculus OX=10090 GN=Psmc4 PE=1 SV=1 - [A0A140LIZ5_MOUSE]	7.24	9	3	3	6	7.24	3	3	7.24	3	3	387	43.5226	5.26221
Q3UT19	PWI domain-containing protein OS=Mus musculus OX=10090 GN=Prpf3 PE=2 SV=1 - [Q3UT19_MOUSE]	7.17	3	5	5	8	5.42	4	4	5.71	4	4	683	77.2169	9.56885
P11679	Keratin, type II cytoskeletal 8 OS=Mus musculus OX=10090 GN=Krt8 PE=1 SV=4 - [K2C8_MOUSE]	7.14	3	2	4	4	1.84	1	1	5.31	3	3	490	54.5315	5.8208
Q3U5K8	Uncharacterized protein OS=Mus musculus OX=10090 GN=Ifit1 PE=2 SV=1 - [Q3U5K8_MOUSE]	7.13	11	3	3	5	7.13	3	3	4.32	2	2	463	53.6734	7.51807
H3BLL4	Heterogeneous nuclear ribonucleoprotein K OS=Mus musculus OX=10090 GN=Hnrnpk PE=1 SV=1 - [H3BLL4_MOUSE]	7.11	17	3	3	4	4.82	2	2	5.08	2	2	394	43.2136	6.06201
B9VU62	Fv1 gammaretrovirus restriction factor (Fragment) OS=Mus musculus domesticus OX=10092 PE=4 SV=1 - [B9VU62_MOUSE]	7.08	14	2	2	3	7.08	2	2	2.05	1	1	438	49.7824	5.26221
Q8R1Q8	Cytoplasmic dynein 1 light intermediate chain 1 OS=Mus musculus OX=10090 GN=Dync1li1 PE=1 SV=1 - [DC1L1_MOUSE]	7.07	2	3	3	6	7.07	3	3	7.07	3	3	523	56.5791	6.41748
Q9DCL9	Multifunctional protein ADE2 OS=Mus musculus OX=10090 GN=Paics PE=1 SV=4 - [PUR6_MOUSE]	7.06	3	3	3	4	7.06	3	3	2.35	1	1	425	46.9761	7.2251
Q99KL3	Polyadenylate-binding protein (Fragment) OS=Mus musculus OX=10090 GN=Pabpc1 PE=2 SV=1 - [Q99KL3_MOUSE]	7.02	7	4	4	5	1.9	1	1	7.02	4	4	527	58.4437	9.5249
F8WIP7	Zinc finger protein ubi-d4 (Fragment) OS=Mus musculus OX=10090 GN=Dpf2 PE=1 SV=1 - [F8WIP7_MOUSE]	7.01	5	1	1	1	7.01	1	1				214	24.3742	7.86963
Q5BL09	Npm1 protein OS=Mus musculus OX=10090 GN=Npm1 PE=2 SV=1 - [Q5BL09_MOUSE]	7	9	2	2	2	3.5	1	1	3.5	1	1	257	28.3667	4.71631
O35841	Apoptosis inhibitor 5 OS=Mus musculus OX=10090 GN=Api5 PE=1 SV=2 - [API5_MOUSE]	6.94	2	3	3	3	6.94	3	3				504	56.7498	5.92236
Q8VEI1	Cct6a protein OS=Mus musculus OX=10090 GN=Cct6a PE=2 SV=1 - [Q8VEI1_MOUSE]	6.94	7	3	3	4	4.37	2	2	4.88	2	2	389	42.9106	6.93213
F8WIR1	Cathepsin D OS=Mus musculus OX=10090 GN=Ctsd PE=1 SV=2 - [F8WIR1_MOUSE]	6.93	20	3	3	5	6.93	3	3	4.95	2	2	404	44.1867	7.37158
Q9CRS5	Uncharacterized protein (Fragment) OS=Mus musculus OX=10090 GN=Ewsr1 PE=2 SV=1 - [Q9CRS5_MOUSE]	6.91	6	2	2	4	6.91	2	2	6.91	2	2	333	34.5947	9.94971
A2AN81	H/ACA ribonucleoprotein complex subunit DKC1 (Fragment) OS=Mus musculus OX=10090 GN=Dkc1 PE=1 SV=1 - [A2AN81_MOUSE]	6.9	6	1	1	2	6.9	1	1	6.9	1	1	145	16.4679	9.53955
Q91ZJ5	UTP--glucose-1-phosphate uridylyltransferase OS=Mus musculus OX=10090 GN=Ugp2 PE=1 SV=3 - [UGPA_MOUSE]	6.89	3	4	4	5	6.89	4	4	1.97	1	1	508	56.9437	7.60596
P05784	Keratin, type I cytoskeletal 18 OS=Mus musculus OX=10090 GN=Krt18 PE=1 SV=5 - [K1C18_MOUSE]	6.86	10	2	3	4	4.49	2	2	5.2	2	2	423	47.5092	5.32568
P54823	Probable ATP-dependent RNA helicase DDX6 OS=Mus musculus OX=10090 GN=Ddx6 PE=1 SV=1 - [DDX6_MOUSE]	6.83	1	3	3	4	6.83	3	3	2.48	1	1	483	54.1573	8.66064
Q8QZS9	Psmc6 protein (Fragment) OS=Mus musculus OX=10090 GN=Psmc6 PE=2 SV=1 - [Q8QZS9_MOUSE]	6.83	2	2	2	2				6.83	2	2	293	33.032	6.07471
Q9CRY0	Uncharacterized protein (Fragment) OS=Mus musculus OX=10090 GN=Sec62 PE=2 SV=1 - [Q9CRY0_MOUSE]	6.82	3	1	1	1				6.82	1	1	132	15.4851	9.72998
P11404	Fatty acid-binding protein, heart OS=Mus musculus OX=10090 GN=Fabp3 PE=1 SV=5 - [FABPH_MOUSE]	6.77	1	1	1	1	6.77	1	1				133	14.8097	6.56592
Q91VA7	Isocitrate dehydrogenase [NAD] subunit, mitochondrial OS=Mus musculus OX=10090 GN=Idh3b PE=1 SV=1 - [Q91VA7_MOUSE]	6.77	1	3	3	6	6.77	3	3	6.77	3	3	384	42.1677	8.60205
Q8CCM0	Calcium/calmodulin-dependent protein kinase type II subunit delta OS=Mus musculus OX=10090 GN=Camk2d PE=1 SV=1 - [Q8CCM0_MOUSE]	6.65	10	3	3	3	4.43	2	2	2.22	1	1	361	40.6516	7.78174
D3Z5W6	Fatty acyl-CoA reductase (Fragment) OS=Mus musculus OX=10090 GN=Far1 PE=1 SV=1 - [D3Z5W6_MOUSE]	6.63	3	1	1	2	6.63	1	1	6.63	1	1	181	20.657	6.78564
O54734	Dolichyl-diphosphooligosaccharide--protein glycosyltransferase 48 kDa subunit OS=Mus musculus OX=10090 GN=Ddost PE=1 SV=2 - [OST48_MOUSE]	6.58	3	3	3	6	6.58	3	3	6.58	3	3	441	48.997	5.8335
Q9Z2N8	Actin-like protein 6A OS=Mus musculus OX=10090 GN=Actl6a PE=1 SV=2 - [ACL6A_MOUSE]	6.53	6	3	3	4	4.66	2	3	1.86	1	1	429	47.4173	5.60498
Q3UWP8	Uncharacterized protein (Fragment) OS=Mus musculus OX=10090 GN=Calr PE=2 SV=1 - [Q3UWP8_MOUSE]	6.52	2	3	3	3				6.52	3	3	368	42.1696	4.7417
Q3V250	Protein-serine/threonine kinase OS=Mus musculus OX=10090 GN=Pdk3 PE=2 SV=1 - [Q3V250_MOUSE]	6.51	2	2	2	2				6.51	2	2	415	48.0806	8.6167
Q58E39	Hnrpa3 protein (Fragment) OS=Mus musculus OX=10090 GN=Hnrnpa3 PE=2 SV=1 - [Q58E39_MOUSE]	6.46	11	1	2	5	6.46	2	3	6.46	2	2	263	26.358	9.14404
J7PDL1	Interferon-gamma-inducible GTPase Ifggd1 protein OS=Mus musculus OX=10090 GN=Ifggd1 PE=4 SV=1 - [J7PDL1_MOUSE]	6.45	6	2	2	3	6.45	2	2	2.23	1	1	403	46.0595	7.45947
F6T4M4	Serine/arginine repetitive matrix protein 1 (Fragment) OS=Mus musculus OX=10090 GN=Srrm1 PE=1 SV=1 - [F6T4M4_MOUSE]	6.43	1	1	1	1				6.43	1	1	140	16.2313	5.37646
Q6P8N8	ATP-dependent Clp protease ATP-binding subunit clpX-like, mitochondrial OS=Mus musculus OX=10090 GN=Clpx PE=1 SV=1 - [Q6P8N8_MOUSE]	6.29	3	3	3	4	6.29	3	3	2.1	1	1	620	67.2937	7.54736
A0A087WS74	TAR DNA-binding protein 43 (Fragment) OS=Mus musculus OX=10090 GN=Tardbp PE=1 SV=1 - [A0A087WS74_MOUSE]	6.25	14	1	1	1				6.25	1	1	128	14.4794	7.75244
F7CBP1	Eukaryotic translation initiation factor 4 gamma 2 OS=Mus musculus OX=10090 GN=Eif4g2 PE=1 SV=1 - [F7CBP1_MOUSE]	6.22	10	5	5	6	3.46	3	3	4.03	3	3	868	97.8267	6.99072
Q91YZ2	C-terminal-binding protein 2 OS=Mus musculus OX=10090 GN=Ctbp2 PE=1 SV=1 - [Q91YZ2_MOUSE]	6.19	5	1	3	4	4.29	2	2	4.52	2	2	420	45.9424	6.48096
A0A2R8VHP3	Predicted pseudogene 5478 OS=Mus musculus OX=10090 GN=Gm5478 PE=1 SV=1 - [A0A2R8VHP3_MOUSE]	6.17	2	1	3	3	4.3	2	2	1.87	1	1	535	57.8841	6.20166
Q3TCX4	C2H2-type domain-containing protein OS=Mus musculus OX=10090 GN=Zfp622 PE=2 SV=1 - [Q3TCX4_MOUSE]	6.13	3	2	2	2	6.13	2	2				310	34.4878	4.99561
E9PWK1	Epoxide hydrolase OS=Mus musculus OX=10090 GN=Ephx1 PE=1 SV=1 - [E9PWK1_MOUSE]	6.12	6	3	3	3	4.08	2	2	2.04	1	1	441	50.9372	8.14795
P28301	Protein-lysine 6-oxidase OS=Mus musculus OX=10090 GN=Lox PE=1 SV=1 - [LYOX_MOUSE]	6.08	6	2	2	2	6.08	2	2				411	46.6715	8.42627
A0A0U1RNT6	S-adenosylmethionine synthase OS=Mus musculus OX=10090 GN=Mat2a PE=1 SV=1 - [A0A0U1RNT6_MOUSE]	6.08	9	2	2	2				6.08	2	2	362	39.7133	6.03662
Q3UV17	Keratin, type II cytoskeletal 2 oral OS=Mus musculus OX=10090 GN=Krt76 PE=1 SV=1 - [K22O_MOUSE]	6.06	4	2	4	6	4.55	3	3	4.38	3	3	594	62.806	8.42627
Q8BYQ0	Neutral cholesterol ester hydrolase 1 OS=Mus musculus OX=10090 GN=Nceh1 PE=1 SV=1 - [Q8BYQ0_MOUSE]	6.03	2	1	1	2	6.03	1	1	6.03	1	1	199	21.7062	6.52197
A2A6H3	F-box only protein 47 OS=Mus musculus OX=10090 GN=Fbxo47 PE=2 SV=2 - [FBX47_MOUSE]	5.99	1	1	1	1				5.99	1	1	451	51.3404	8.35303
Q9Z130	Heterogeneous nuclear ribonucleoprotein D-like OS=Mus musculus OX=10090 GN=Hnrnpdl PE=1 SV=1 - [HNRDL_MOUSE]	5.98	9	1	2	3	3.32	1	1	5.98	2	2	301	33.5381	7.31299
A0A1D5RM94	Dynein light intermediate chain OS=Mus musculus OX=10090 GN=Dync1li2 PE=1 SV=1 - [A0A1D5RM94_MOUSE]	5.96	3	2	2	2	3.4	1	1	2.55	1	1	470	51.5333	6.53662
Q3TQB2	FAD-dependent oxidoreductase domain-containing protein 1 OS=Mus musculus OX=10090 GN=Foxred1 PE=1 SV=1 - [FXRD1_MOUSE]	5.95	5	3	3	4	2.05	1	1	5.95	3	3	487	54.1438	7.53271
Q6ZPF8	MKIAA1970 protein (Fragment) OS=Mus musculus OX=10090 GN=Ears2 PE=2 SV=1 - [Q6ZPF8_MOUSE]	5.93	3	2	2	2	5.93	2	2				337	37.3122	8.04541
A1E2B8	Inducible heat shock protein 70 OS=Mus musculus OX=10090 PE=3 SV=1 - [A1E2B8_MOUSE]	5.93	24	2	3	5	3.74	2	2	5.93	3	3	641	70.088	5.71924
F7CJS8	40S ribosomal protein S9 (Fragment) OS=Mus musculus OX=10090 GN=Rps9 PE=1 SV=1 - [F7CJS8_MOUSE]	5.93	5	1	1	2	5.93	1	1	5.93	1	1	135	16.1962	10.7993
Q8BTS4	Nuclear pore complex protein Nup54 OS=Mus musculus OX=10090 GN=Nup54 PE=1 SV=1 - [NUP54_MOUSE]	5.88	1	3	3	4	2.35	1	1	5.88	3	3	510	55.6975	7.02002
Q3ULN6	Sacchrp_dh_NADP domain-containing protein OS=Mus musculus OX=10090 GN=Sccpdh PE=2 SV=1 - [Q3ULN6_MOUSE]	5.88	3	2	2	2	2.79	1	1	3.1	1	1	323	35.285	7.88428
E0CZ27	Histone H3 (Fragment) OS=Mus musculus OX=10090 GN=H3f3a PE=3 SV=1 - [E0CZ27_MOUSE]	5.88	9	1	1	1	5.88	1	1				119	13.3144	11.019
F6VF36	Signal recognition particle receptor ('docking protein') (Fragment) OS=Mus musculus OX=10090 GN=Srpr PE=1 SV=1 - [F6VF36_MOUSE]	5.88	2	1	1	1	5.88	1	1				153	16.7988	7.57666
H3BJB6	T-complex protein 1 subunit theta (Fragment) OS=Mus musculus OX=10090 GN=Cct8 PE=1 SV=1 - [H3BJB6_MOUSE]	5.86	9	1	1	1	5.86	1	1				239	25.9102	5.26221
Q922T9	Lamp1 protein (Fragment) OS=Mus musculus OX=10090 GN=Lamp1 PE=2 SV=1 - [Q922T9_MOUSE]	5.82	5	1	1	1				5.82	1	1	189	20.4436	8.45557
A2ALB1	RNA exonuclease 4 (Fragment) OS=Mus musculus OX=10090 GN=Rexo4 PE=1 SV=1 - [A2ALB1_MOUSE]	5.79	3	2	2	3	5.79	2	2	2.48	1	1	363	40.0713	9.80322
Q91YS7	Dual-specificity mitogen-activated protein kinase kinase 2 OS=Mus musculus OX=10090 GN=Map2k2 PE=1 SV=1 - [Q91YS7_MOUSE]	5.75	6	1	2	2	2.25	1	1	3.5	1	1	400	44.275	7.04932
Q99LC5	Electron transfer flavoprotein subunit alpha, mitochondrial OS=Mus musculus OX=10090 GN=Etfa PE=1 SV=2 - [ETFA_MOUSE]	5.71	1	2	2	2				5.71	2	2	333	34.9875	8.38232
P48962	ADP/ATP translocase 1 OS=Mus musculus OX=10090 GN=Slc25a4 PE=1 SV=4 - [ADT1_MOUSE]	5.7	4	2	2	2				5.7	2	2	298	32.8831	9.71533
P46061	Ran GTPase-activating protein 1 OS=Mus musculus OX=10090 GN=Rangap1 PE=1 SV=2 - [RAGP1_MOUSE]	5.6	9	3	3	3	5.6	3	3				589	63.4914	4.67822
O54941	SWI/SNF-related matrix-associated actin-dependent regulator of chromatin subfamily E member 1 OS=Mus musculus OX=10090 GN=Smarce1 PE=1 SV=1 - [SMCE1_MOUSE]	5.6	5	2	2	3	5.6	2	2	2.43	1	1	411	46.6096	4.88135
Q8C1Y3	H15 domain-containing protein OS=Mus musculus OX=10090 GN=H1f0 PE=2 SV=1 - [Q8C1Y3_MOUSE]	5.59	3	1	1	1	5.59	1	1				179	19.2412	10.228
Q8BUX6	AdenylateSensor domain-containing protein (Fragment) OS=Mus musculus OX=10090 GN=Prkaa1 PE=2 SV=1 - [Q8BUX6_MOUSE]	5.56	3	1	1	1	5.56	1	1				180	20.3203	9.05615
Q5PR73	GTP-binding protein Di-Ras2 OS=Mus musculus OX=10090 GN=Diras2 PE=1 SV=1 - [DIRA2_MOUSE]	5.53	1	1	1	1				5.53	1	1	199	22.4836	8.76318
Q3TDU5	Uncharacterized protein OS=Mus musculus OX=10090 GN=Mfge8 PE=2 SV=1 - [Q3TDU5_MOUSE]	5.4	2	2	2	3	5.4	2	2	2.58	1	1	426	47.1668	7.04932
P51660	Peroxisomal multifunctional enzyme type 2 OS=Mus musculus OX=10090 GN=Hsd17b4 PE=1 SV=3 - [DHB4_MOUSE]	5.31	3	3	3	3	3.67	2	2	1.63	1	1	735	79.432	8.57275
Q3TGW8	TPR_REGION domain-containing protein (Fragment) OS=Mus musculus OX=10090 GN=St13 PE=2 SV=1 - [Q3TGW8_MOUSE]	5.31	6	1	1	1	5.31	1	1				245	27.3008	8.88037
Q5XW57	Death domain-associated protein (Fragment) OS=Mus musculus OX=10090 GN=Daxx PE=2 SV=1 - [Q5XW57_MOUSE]	5.26	11	1	1	1	5.26	1	1				152	17.6452	8.93896
Q5RKP3	60S ribosomal protein L13 OS=Mus musculus OX=10090 GN=Rpl13 PE=2 SV=1 - [Q5RKP3_MOUSE]	5.24	2	1	1	2	5.24	1	1	5.24	1	1	210	24.582	9.979
A0A087WRU0	Tensin 1 (Fragment) OS=Mus musculus OX=10090 GN=Tns1 PE=1 SV=1 - [A0A087WRU0_MOUSE]	5.22	16	7	7	10	4.63	6	6	3.52	4	4	1705	181.787	7.89893
Q9D6R2	Isocitrate dehydrogenase [NAD] subunit alpha, mitochondrial OS=Mus musculus OX=10090 GN=Idh3a PE=1 SV=1 - [IDH3A_MOUSE]	5.19	2	2	2	4	5.19	2	2	5.19	2	2	366	39.6131	6.72705
Q8BHD7	Polypyrimidine tract-binding protein 3 OS=Mus musculus OX=10090 GN=Ptbp3 PE=1 SV=1 - [PTBP3_MOUSE]	5.16	10	1	3	4	3.25	2	2	3.44	2	2	523	56.6653	9.12939
E9Q1K3	Alpha-adducin OS=Mus musculus OX=10090 GN=Add1 PE=1 SV=1 - [E9Q1K3_MOUSE]	5.15	8	3	3	3	3.64	2	2	1.52	1	1	660	72.8806	6.31592
P11983	T-complex protein 1 subunit alpha OS=Mus musculus OX=10090 GN=Tcp1 PE=1 SV=3 - [TCPA_MOUSE]	5.04	2	3	3	3	5.04	3	3				556	60.4107	6.16357
E0CZA1	T-complex protein 1 subunit epsilon (Fragment) OS=Mus musculus OX=10090 GN=Cct5 PE=1 SV=1 - [E0CZA1_MOUSE]	5.03	2	1	1	1	5.03	1	1				199	21.5121	5.04639
D3YUY3	Phosphatidylinositol 4-phosphate 5-kinase type-1 alpha OS=Mus musculus OX=10090 GN=Pip5k1a PE=1 SV=1 - [D3YUY3_MOUSE]	5.03	3	2	2	3	5.03	2	2	2.21	1	1	497	55.326	8.04541
Q921R2	40S ribosomal protein S13 OS=Mus musculus OX=10090 GN=Rps13 PE=1 SV=1 - [Q921R2_MOUSE]	5	2	1	1	1				5	1	1	140	16.1322	10.7114
Q9DBC7	cAMP-dependent protein kinase type I-alpha regulatory subunit OS=Mus musculus OX=10090 GN=Prkar1a PE=1 SV=3 - [KAP0_MOUSE]	4.99	6	2	2	2				4.99	2	2	381	43.158	5.35107
Q8BMS1	Trifunctional enzyme subunit alpha, mitochondrial OS=Mus musculus OX=10090 GN=Hadha PE=1 SV=1 - [ECHA_MOUSE]	4.98	2	4	4	5	2.62	2	2	3.93	3	3	763	82.6175	9.14404
E9PV10	Zinc transporter SLC39A7 (Fragment) OS=Mus musculus OX=10090 GN=Slc39a7 PE=4 SV=2 - [E9PV10_MOUSE]	4.97	3	1	1	1				4.97	1	1	161	17.6853	6.88818
Q9CPN9	RIKEN cDNA 2210010C04 gene OS=Mus musculus OX=10090 GN=2210010C04Rik PE=1 SV=1 - [Q9CPN9_MOUSE]	4.86	2	1	1	1	4.86	1	1				247	26.405	7.92822
H3BK18	Endoplasmic reticulum protein SC65 (Fragment) OS=Mus musculus OX=10090 GN=P3h4 PE=4 SV=1 - [H3BK18_MOUSE]	4.85	10	1	1	2	4.85	1	2				103	11.9592	3.9165
P26443	Glutamate dehydrogenase 1, mitochondrial OS=Mus musculus OX=10090 GN=Glud1 PE=1 SV=1 - [DHE3_MOUSE]	4.84	3	2	2	3	4.84	2	2	1.97	1	1	558	61.2982	8.00146
F6ZWT0	Sorbin and SH3 domain-containing protein 2 (Fragment) OS=Mus musculus OX=10090 GN=Sorbs2 PE=1 SV=8 - [F6ZWT0_MOUSE]	4.84	13	1	1	1	4.84	1	1				186	20.9705	9.74463
Q3U5L3	PX domain-containing protein OS=Mus musculus OX=10090 GN=Snx2 PE=2 SV=1 - [Q3U5L3_MOUSE]	4.82	8	2	2	2	2.7	1	1	2.12	1	1	519	58.4448	5.12256
Q9CT07	IBB domain-containing protein (Fragment) OS=Mus musculus OX=10090 GN=Kpna3 PE=2 SV=1 - [Q9CT07_MOUSE]	4.75	6	2	2	2	4.75	2	2				337	37.3795	6.23975
E9Q242	Adenylosuccinate lyase OS=Mus musculus OX=10090 GN=Adsl PE=1 SV=1 - [E9Q242_MOUSE]	4.69	3	2	2	4	4.69	2	2	4.69	2	2	469	53.0959	7.26904
A0A0R4J0S1	Cdc42 effector protein 1 OS=Mus musculus OX=10090 GN=Cdc42ep1 PE=1 SV=1 - [A0A0R4J0S1_MOUSE]	4.65	2	1	1	1				4.65	1	1	409	43.0375	7.21045
A2A547	Ribosomal protein L19 OS=Mus musculus OX=10090 GN=Rpl19 PE=1 SV=1 - [A2A547_MOUSE]	4.64	2	1	1	2	4.64	1	1	4.64	1	1	194	23.2332	11.4731
A0A0A6YWK1	CLIP-associating protein 1 (Fragment) OS=Mus musculus OX=10090 GN=Clasp1 PE=1 SV=2 - [A0A0A6YWK1_MOUSE]	4.64	17	1	1	1	4.64	1	1				345	37.9199	5.8208
Q9QZ85	Interferon-inducible GTPase 1 OS=Mus musculus OX=10090 GN=Iigp1 PE=1 SV=2 - [IIGP1_MOUSE]	4.6	3	2	2	2	4.6	2	2				413	47.5415	6.32861
Q8K0L1	Aldh6a1 protein OS=Mus musculus OX=10090 GN=Aldh6a1 PE=2 SV=1 - [Q8K0L1_MOUSE]	4.6	4	2	2	3	4.6	2	2	2.19	1	1	457	49.5622	7.35693
J3QP71	Basigin (Fragment) OS=Mus musculus OX=10090 GN=Bsg PE=1 SV=1 - [J3QP71_MOUSE]	4.57	5	1	1	1				4.57	1	1	197	21.6987	6.20166
D3Z2M2	Symplekin (Fragment) OS=Mus musculus OX=10090 GN=Sympk PE=1 SV=1 - [D3Z2M2_MOUSE]	4.55	6	1	1	1	4.55	1	1				198	22.1626	4.97021
Q91WD5	NADH dehydrogenase [ubiquinone] iron-sulfur protein 2, mitochondrial OS=Mus musculus OX=10090 GN=Ndufs2 PE=1 SV=1 - [NDUS2_MOUSE]	4.54	4	2	2	2	1.94	1	1	2.59	1	1	463	52.5917	6.99072
Q9CVJ7	Uncharacterized protein (Fragment) OS=Mus musculus OX=10090 GN=Zfp9 PE=2 SV=1 - [Q9CVJ7_MOUSE]	4.52	2	1	1	1				4.52	1	1	177	20.5415	9.5835
O89072	Ribosomal protein S2 (Fragment) OS=Mus musculus OX=10090 GN=Rps2 PE=2 SV=1 - [O89072_MOUSE]	4.47	12	1	1	2	4.47	1	1	4.47	1	1	179	19.3564	9.84717
A0A0G2JEU1	Aldehyde dehydrogenase, mitochondrial OS=Mus musculus OX=10090 GN=Aldh2 PE=1 SV=1 - [A0A0G2JEU1_MOUSE]	4.46	10	1	2	3	4.46	2	2	1.7	1	1	471	51.3172	7.38623
Q3UIJ2	Tr-type G domain-containing protein OS=Mus musculus OX=10090 GN=Eif2s3x PE=2 SV=1 - [Q3UIJ2_MOUSE]	4.45	10	2	2	2				4.45	2	2	472	51.0732	8.39697
Q9D2G2	Dihydrolipoyllysine-residue succinyltransferase component of 2-oxoglutarate dehydrogenase complex, mitochondrial OS=Mus musculus OX=10090 GN=Dlst PE=1 SV=1 - [ODO2_MOUSE]	4.41	1	2	2	3	4.41	2	2	2.64	1	1	454	48.9635	8.95361
B2RTP7	Krt2 protein OS=Mus musculus OX=10090 GN=Krt2 PE=2 SV=1 - [B2RTP7_MOUSE]	4.38	4	2	3	8	4.38	3	4	4.38	3	4	707	70.8798	8.06006
Q921V3	Nitrogen fixation gene 1 (S. cerevisiae) OS=Mus musculus OX=10090 GN=Nfs1 PE=2 SV=1 - [Q921V3_MOUSE]	4.36	2	2	2	3	2.61	1	1	4.36	2	2	459	50.552	8.32373
Q91Y12	Protocadherin alpha 8 OS=Mus musculus OX=10090 GN=Pcdha8 PE=2 SV=1 - [Q91Y12_MOUSE]	4.33	1	1	1	1	4.33	1	1				946	101.697	5.0083
P62918	60S ribosomal protein L8 OS=Mus musculus OX=10090 GN=Rpl8 PE=1 SV=2 - [RL8_MOUSE]	4.28	2	1	1	2	4.28	1	1	4.28	1	1	257	28.0073	11.0337
A0A1W2P8C6	Tetraspanin (Fragment) OS=Mus musculus OX=10090 GN=Cd63 PE=1 SV=1 - [A0A1W2P8C6_MOUSE]	4.27	4	1	1	1				4.27	1	1	164	17.8532	7.50342
Q8C9T0	Uncharacterized protein (Fragment) OS=Mus musculus OX=10090 GN=Cnot11 PE=2 SV=1 - [Q8C9T0_MOUSE]	4.11	2	1	1	1	4.11	1	1				292	32.9199	5.52881
Q792Z1	Trypsin 10 OS=Mus musculus OX=10090 GN=Try10 PE=1 SV=1 - [Q792Z1_MOUSE]	4.07	2	1	1	4	4.07	1	2	4.07	1	2	246	26.2039	5.8335
D3Z4W5	RIKEN cDNA 1700074P13 gene (Fragment) OS=Mus musculus OX=10090 GN=1700074P13Rik PE=3 SV=1 - [D3Z4W5_MOUSE]	3.98	2	1	1	1	3.98	1	1				176	20.137	5.05908
A2AQE4	COP9 signalosome complex subunit 2 OS=Mus musculus OX=10090 GN=Cops2 PE=1 SV=1 - [A2AQE4_MOUSE]	3.98	4	2	2	3	1.99	1	1	3.98	2	2	402	46.8843	5.16064
Q61655	ATP-dependent RNA helicase DDX19A OS=Mus musculus OX=10090 GN=Ddx19a PE=1 SV=2 - [DD19A_MOUSE]	3.97	4	2	2	2	2.09	1	1	1.88	1	1	478	53.8988	6.66846
A0A087WPF9	Basic leucine zipper and W2 domain-containing protein 1 (Fragment) OS=Mus musculus OX=10090 GN=Bzw1 PE=1 SV=1 - [A0A087WPF9_MOUSE]	3.95	3	1	1	1	3.95	1	1				253	29.0141	9.17334
G3UYD0	General transcription factor II-I OS=Mus musculus OX=10090 GN=Gtf2i PE=1 SV=1 - [G3UYD0_MOUSE]	3.94	4	3	3	3	3.94	3	3				913	103.015	8.80713
Q1HFZ0	RNA cytosine C(5)-methyltransferase NSUN2 OS=Mus musculus OX=10090 GN=Nsun2 PE=1 SV=2 - [NSUN2_MOUSE]	3.83	4	3	3	3	2.77	2	2	1.06	1	1	757	85.3972	6.58057
Q921S7	39S ribosomal protein L37, mitochondrial OS=Mus musculus OX=10090 GN=Mrpl37 PE=1 SV=1 - [RM37_MOUSE]	3.78	1	1	1	2	3.78	1	1	3.78	1	1	423	48.3104	8.83643
P04104	Keratin, type II cytoskeletal 1 OS=Mus musculus OX=10090 GN=Krt1 PE=1 SV=4 - [K2C1_MOUSE]	3.77	4	2	2	6	3.77	2	3	3.77	2	3	637	65.5653	8.14795
Q8BJY1	26S proteasome non-ATPase regulatory subunit 5 OS=Mus musculus OX=10090 GN=Psmd5 PE=1 SV=4 - [PSMD5_MOUSE]	3.77	1	2	2	3	3.77	2	2	1.98	1	1	504	55.9369	5.21143
Q8BPS5	Uncharacterized protein OS=Mus musculus OX=10090 GN=Slc16a1 PE=2 SV=2 - [Q8BPS5_MOUSE]	3.72	5	1	1	2	3.72	1	1	3.72	1	1	349	38.1326	6.3667
A0A4E9FT70	IgG3 (Fragment) OS=Mus musculus OX=10090 GN=IGHG3 PE=4 SV=1 - [A0A4E9FT70_MOUSE]	3.72	1	1	1	1				3.72	1	1	376	41.1893	7.89893
Q6P5B5	Fragile X mental retardation syndrome-related protein 2 OS=Mus musculus OX=10090 GN=Fxr2 PE=1 SV=1 - [Q6P5B5_MOUSE]	3.71	7	2	3	5	3.71	3	3	2.37	2	2	674	74.2081	6.22705
Q9CRF4	Uncharacterized protein (Fragment) OS=Mus musculus OX=10090 GN=Oxct1 PE=2 SV=3 - [Q9CRF4_MOUSE]	3.68	5	1	1	1	3.68	1	1				272	29.1663	8.80713
Q545F8	40S ribosomal protein S4 OS=Mus musculus OX=10090 GN=Rps4x PE=2 SV=1 - [Q545F8_MOUSE]	3.67	5	1	1	1				3.67	1	1	245	27.4868	9.93506
A0A494BB03	Fatty acid desaturase 3 OS=Mus musculus OX=10090 GN=Fads3 PE=1 SV=1 - [A0A494BB03_MOUSE]	3.66	3	1	1	1	3.66	1	1				383	44.1284	8.1626
O70194	Eukaryotic translation initiation factor 3 subunit D OS=Mus musculus OX=10090 GN=Eif3d PE=1 SV=2 - [EIF3D_MOUSE]	3.65	2	2	2	3	3.65	2	2	2.19	1	1	548	63.9484	6.04932
P16460	Argininosuccinate synthase OS=Mus musculus OX=10090 GN=Ass1 PE=1 SV=1 - [ASSY_MOUSE]	3.64	2	2	2	2	3.64	2	2				412	46.555	8.22119
A0A3B2WBD2	Peptidylprolyl isomerase OS=Mus musculus OX=10090 GN=Fkbp5 PE=1 SV=1 - [A0A3B2WBD2_MOUSE]	3.63	3	1	1	2	3.63	1	1	3.63	1	1	248	28.1282	8.71924
Q61765	Keratin, type I cuticular Ha1 OS=Mus musculus OX=10090 GN=Krt31 PE=1 SV=2 - [K1H1_MOUSE]	3.61	12	1	2	2	3.61	2	2				416	47.0867	4.89404
P31324	cAMP-dependent protein kinase type II-beta regulatory subunit OS=Mus musculus OX=10090 GN=Prkar2b PE=1 SV=3 - [KAP3_MOUSE]	3.61	3	2	2	2	1.68	1	1	1.92	1	1	416	46.138	4.98291
Q9Z1F9	SUMO-activating enzyme subunit 2 OS=Mus musculus OX=10090 GN=Uba2 PE=1 SV=1 - [SAE2_MOUSE]	3.61	2	2	2	2	3.61	2	2				638	70.5247	5.23682
A0A1L1SUA0	AP-1 complex subunit mu-2 (Fragment) OS=Mus musculus OX=10090 GN=Ap1m2 PE=1 SV=1 - [A0A1L1SUA0_MOUSE]	3.57	5	1	1	1	3.57	1	1				224	25.2954	8.83643
Q1XH17	Tripartite motif-containing protein 72 OS=Mus musculus OX=10090 GN=Trim72 PE=1 SV=1 - [TRI72_MOUSE]	3.56	1	2	2	4	3.56	2	2	3.56	2	2	477	52.783	6.41748
P54869	Hydroxymethylglutaryl-CoA synthase, mitochondrial OS=Mus musculus OX=10090 GN=Hmgcs2 PE=1 SV=2 - [HMCS2_MOUSE]	3.54	2	2	2	2	1.97	1	1	1.57	1	1	508	56.7865	8.41162
Q3TQS1	La ribonucleoprotein domain family, member 1B OS=Mus musculus OX=10090 GN=Larp1b PE=1 SV=1 - [Q3TQS1_MOUSE]	3.47	5	1	1	2	3.47	1	1	3.47	1	1	288	33.2998	8.45557
O55143	Sarcoplasmic/endoplasmic reticulum calcium ATPase 2 OS=Mus musculus OX=10090 GN=Atp2a2 PE=1 SV=2 - [AT2A2_MOUSE]	3.45	4	3	3	3	1.25	1	1	2.2	2	2	1044	114.784	5.33838
Q8R225	Slc25a24 protein (Fragment) OS=Mus musculus OX=10090 GN=Slc25a24 PE=2 SV=1 - [Q8R225_MOUSE]	3.45	2	1	1	1				3.45	1	1	232	25.3473	9.48096
Q8BX02	KN motif and ankyrin repeat domain-containing protein 2 OS=Mus musculus OX=10090 GN=Kank2 PE=1 SV=1 - [KANK2_MOUSE]	3.44	4	3	3	6	3.44	3	3	3.44	3	3	843	90.1896	5.5542
G3UYU4	Flotillin OS=Mus musculus OX=10090 GN=Flot1 PE=1 SV=1 - [G3UYU4_MOUSE]	3.42	3	1	1	2	3.42	1	1	3.42	1	1	380	42.2119	7.78174
D3Z7P3	Glutaminase kidney isoform, mitochondrial OS=Mus musculus OX=10090 GN=Gls PE=1 SV=1 - [GLSK_MOUSE]	3.41	3	2	2	2	3.41	2	2				674	73.9162	7.98682
P97351	40S ribosomal protein S3a OS=Mus musculus OX=10090 GN=Rps3a PE=1 SV=3 - [RS3A_MOUSE]	3.41	4	1	1	3	3.41	1	2	3.41	1	1	264	29.8657	9.72998
F6RK81	Endoplasmic reticulum-Golgi intermediate compartment protein 3 (Fragment) OS=Mus musculus OX=10090 GN=Ergic3 PE=1 SV=1 - [F6RK81_MOUSE]	3.4	3	1	1	1				3.4	1	1	235	26.6789	6.84424
Q8BQD9	Uncharacterized protein OS=Mus musculus OX=10090 PE=2 SV=1 - [Q8BQD9_MOUSE]	3.39	4	1	1	1	3.39	1	1				354	38.6603	6.93213
Q80W54	CAAX prenyl protease 1 homolog OS=Mus musculus OX=10090 GN=Zmpste24 PE=1 SV=2 - [FACE1_MOUSE]	3.37	1	2	2	3	1.68	1	1	3.37	2	2	475	54.6994	6.94678
Q3U296	H2TH domain-containing protein OS=Mus musculus OX=10090 GN=Neil1 PE=2 SV=1 - [Q3U296_MOUSE]	3.37	2	1	1	1	3.37	1	1				326	36.6699	9.65674
A0JLR7	Ahnak protein (Fragment) OS=Mus musculus OX=10090 GN=Ahnak PE=2 SV=1 - [A0JLR7_MOUSE]	3.37	6	1	1	2				3.37	1	2	1069	115.713	6.12549
Q99P72	Reticulon-4 OS=Mus musculus OX=10090 GN=Rtn4 PE=1 SV=2 - [RTN4_MOUSE]	3.36	2	3	3	6	3.36	3	4	1.72	2	2	1162	126.535	4.53857
F7D3B8	Sorting nexin-7 (Fragment) OS=Mus musculus OX=10090 GN=Snx7 PE=1 SV=1 - [F7D3B8_MOUSE]	3.31	3	1	1	1	3.31	1	1				362	41.6675	4.71631
Q8C0G7	Coatomer subunit delta OS=Mus musculus OX=10090 GN=Arcn1 PE=2 SV=1 - [Q8C0G7_MOUSE]	3.3	4	1	1	1				3.3	1	1	273	30.4757	8.70459
Q3TYL9	2',3'-cyclic-nucleotide 3'-phosphodiesterase OS=Mus musculus OX=10090 GN=Cnp PE=2 SV=1 - [Q3TYL9_MOUSE]	3.25	2	1	1	1	3.25	1	1				400	44.6262	8.51416
Q9DBR0	A-kinase anchor protein 8 OS=Mus musculus OX=10090 GN=Akap8 PE=1 SV=1 - [AKAP8_MOUSE]	3.2	3	2	2	2				3.2	2	2	687	76.2465	5.13525
Q8BY71	Histone acetyltransferase type B catalytic subunit OS=Mus musculus OX=10090 GN=Hat1 PE=1 SV=1 - [HAT1_MOUSE]	3.13	2	1	1	1	3.13	1	1				416	49.2469	6.32861
Q99JH2	SCP2 domain-containing protein OS=Mus musculus OX=10090 GN=Hsdl2 PE=2 SV=1 - [Q99JH2_MOUSE]	3.09	3	1	1	1	3.09	1	1				324	36.6836	5.21143
E9Q7B0	Prolyl 4-hydroxylase subunit alpha-1 OS=Mus musculus OX=10090 GN=P4ha1 PE=1 SV=1 - [E9Q7B0_MOUSE]	3.08	5	1	1	2	3.08	1	2				454	51.7211	6.7124
Q3U484	Uncharacterized protein OS=Mus musculus OX=10090 GN=Ddx3y PE=2 SV=1 - [Q3U484_MOUSE]	3.04	8	2	2	3	3.04	2	2	1.67	1	1	658	73.3392	7.34229
B8JJI9	COUP transcription factor 1 OS=Mus musculus OX=10090 GN=Nr2f1 PE=1 SV=1 - [B8JJI9_MOUSE]	3.04	9	1	1	1				3.04	1	1	263	29.2948	6.27783
Z4YN92	A-kinase anchor protein 17B (Fragment) OS=Mus musculus OX=10090 GN=Akap17b PE=1 SV=1 - [Z4YN92_MOUSE]	2.96	2	1	1	1				2.96	1	1	406	47.7354	9.27588
P11499	Heat shock protein HSP 90-beta OS=Mus musculus OX=10090 GN=Hsp90ab1 PE=1 SV=3 - [HS90B_MOUSE]	2.9	11	1	2	3	1.66	1	1	2.9	2	2	724	83.2291	5.03369
Q3U931	Uncharacterized protein OS=Mus musculus OX=10090 GN=G3bp2 PE=2 SV=1 - [Q3U931_MOUSE]	2.9	4	1	1	2	2.9	1	1	2.9	1	1	448	50.616	5.37646
Q3UR42	ATP-dependent RNA helicase A (Fragment) OS=Mus musculus OX=10090 GN=Dhx9 PE=1 SV=1 - [Q3UR42_MOUSE]	2.86	4	2	2	3	2.86	2	2	1.63	1	1	735	82.4186	5.23682
Q99JB8	Protein kinase C and casein kinase II substrate protein 3 OS=Mus musculus OX=10090 GN=Pacsin3 PE=1 SV=1 - [PACN3_MOUSE]	2.83	1	1	1	1	2.83	1	1				424	48.5548	6.1001
Q3THA0	Eukaryotic translation initiation factor 3 subunit G OS=Mus musculus OX=10090 GN=Eif3g PE=2 SV=1 - [Q3THA0_MOUSE]	2.81	2	1	1	1	2.81	1	1				320	35.5859	5.89697
Q80VD1	Protein FAM98B OS=Mus musculus OX=10090 GN=Fam98b PE=1 SV=1 - [FA98B_MOUSE]	2.8	1	1	1	1	2.8	1	1				429	45.3208	8.49951
Q6A0A9	Constitutive coactivator of PPAR-gamma-like protein 1 OS=Mus musculus OX=10090 GN=FAM120A PE=1 SV=2 - [F120A_MOUSE]	2.79	3	3	3	3	2.79	3	3				1112	121.569	8.92432
A0A0R4J083	Long-chain-specific acyl-CoA dehydrogenase, mitochondrial OS=Mus musculus OX=10090 GN=Acadl PE=1 SV=1 - [A0A0R4J083_MOUSE]	2.79	2	1	1	1				2.79	1	1	430	47.8665	8.14795
Q3TAN6	Uncharacterized protein OS=Mus musculus OX=10090 GN=Irgm2 PE=2 SV=1 - [Q3TAN6_MOUSE]	2.78	2	1	1	1	2.78	1	1				395	45.1582	6.60986
G5E839	T-complex protein 1 subunit delta OS=Mus musculus OX=10090 GN=Cct4 PE=1 SV=1 - [G5E839_MOUSE]	2.75	4	1	1	1	2.75	1	1				509	54.8271	8.01611
E9QAS9	Synaptic functional regulator FMR1 OS=Mus musculus OX=10090 GN=Fmr1 PE=1 SV=1 - [E9QAS9_MOUSE]	2.74	10	1	2	3	1.37	1	1	2.74	2	2	585	65.8785	8.45557
Q99L45	Eukaryotic translation initiation factor 2 subunit 2 OS=Mus musculus OX=10090 GN=Eif2s2 PE=1 SV=1 - [IF2B_MOUSE]	2.72	1	1	1	1				2.72	1	1	331	38.0682	5.79541
P47911	60S ribosomal protein L6 OS=Mus musculus OX=10090 GN=Rpl6 PE=1 SV=3 - [RL6_MOUSE]	2.7	2	1	1	1				2.7	1	1	296	33.4889	10.6968
E9QMH7	Inhibitor of nuclear factor kappa-B kinase-interacting protein OS=Mus musculus OX=10090 GN=Ikbip PE=1 SV=1 - [E9QMH7_MOUSE]	2.68	2	1	1	2	2.68	1	1	2.68	1	1	373	42.4715	5.09717
Q8BLV4	Uncharacterized protein (Fragment) OS=Mus musculus OX=10090 GN=Lrrfip1 PE=2 SV=2 - [Q8BLV4_MOUSE]	2.68	6	1	1	1	2.68	1	1				373	42.4457	5.36377
Q9Z2E1	Methyl-CpG-binding domain protein 2 OS=Mus musculus OX=10090 GN=Mbd2 PE=2 SV=2 - [MBD2_MOUSE]	2.66	1	1	1	1	2.66	1	1				414	43.474	10.0376
Q3U6T2	Alpha-galactosidase OS=Mus musculus OX=10090 GN=Naga PE=2 SV=1 - [Q3U6T2_MOUSE]	2.65	2	1	1	2	2.65	1	1	2.65	1	1	415	47.2197	6.44287
Q3UMA4	B41 domain-containing protein OS=Mus musculus OX=10090 GN=Fermt2 PE=2 SV=1 - [Q3UMA4_MOUSE]	2.65	3	2	2	2	2.65	2	2				680	77.4394	6.15088
Q3TLX1	Nicotinamide phosphoribosyltransferase OS=Mus musculus OX=10090 GN=Nampt PE=2 SV=1 - [Q3TLX1_MOUSE]	2.65	2	1	1	1	2.65	1	1				491	55.4285	7.15186
Q3TIU7	Uncharacterized protein OS=Mus musculus OX=10090 GN=Ndufs1 PE=2 SV=1 - [Q3TIU7_MOUSE]	2.62	3	2	2	3	1.38	1	1	2.62	2	2	726	79.6115	5.71924
Q9WUM5	Succinate--CoA ligase [ADP/GDP-forming] subunit alpha, mitochondrial OS=Mus musculus OX=10090 GN=Suclg1 PE=1 SV=4 - [SUCA_MOUSE]	2.6	1	1	1	1	2.6	1	1				346	36.132	9.39307
Q3UU34	HTH La-type RNA-binding domain-containing protein (Fragment) OS=Mus musculus OX=10090 GN=Larp1 PE=2 SV=1 - [Q3UU34_MOUSE]	2.59	3	2	2	2	2.59	2	2				618	70.5753	7.31299
Q9JJ89	Coiled-coil domain-containing protein 86 OS=Mus musculus OX=10090 GN=Ccdc86 PE=1 SV=2 - [CCD86_MOUSE]	2.58	1	1	1	1	2.58	1	1				426	46.4584	9.64209
Q3UHA6	Nuclear factor 1 OS=Mus musculus OX=10090 GN=Nfic PE=2 SV=1 - [Q3UHA6_MOUSE]	2.57	3	1	1	1	2.57	1	1				428	47.5031	8.1626
D0ESZ6	Serine or cysteine peptidase inhibitor clade E member 1 (Fragment) OS=Mus musculus OX=10090 GN=Serpine1 PE=2 SV=1 - [D0ESZ6_MOUSE]	2.55	5	1	1	2	2.55	1	1	2.55	1	1	392	43.8965	6.63916
Q3TD51	ENTH domain-containing protein OS=Mus musculus OX=10090 GN=Picalm PE=2 SV=1 - [Q3TD51_MOUSE]	2.51	3	1	1	2	2.51	1	1	2.51	1	1	597	64.607	9.01221
G8JL40	Lysine-specific histone demethylase 1A (Fragment) OS=Mus musculus OX=10090 GN=Kdm1a PE=1 SV=1 - [G8JL40_MOUSE]	2.49	1	1	1	1	2.49	1	1				683	75.4856	6.80029
F7B1B6	Atypical kinase COQ8A, mitochondrial (Fragment) OS=Mus musculus OX=10090 GN=Coq8a PE=1 SV=1 - [F7B1B6_MOUSE]	2.49	2	1	1	2	2.49	1	2				401	45.3562	6.40479
P35550	rRNA 2'-O-methyltransferase fibrillarin OS=Mus musculus OX=10090 GN=Fbl PE=1 SV=2 - [FBRL_MOUSE]	2.45	2	1	1	1				2.45	1	1	327	34.2857	10.2427
Q923K4	tRNA modification GTPase GTPBP3, mitochondrial OS=Mus musculus OX=10090 GN=Gtpbp3 PE=2 SV=1 - [GTPB3_MOUSE]	2.44	2	1	1	2	2.44	1	1	2.44	1	1	492	52.1431	6.04932
A1L0X5	Krt78 protein (Fragment) OS=Mus musculus OX=10090 GN=Krt78 PE=2 SV=1 - [A1L0X5_MOUSE]	2.44	5	1	1	2	2.44	1	1	2.44	1	1	492	54.7393	6.30322
Q6P2K2	Acyl-CoA thioesterase 2 OS=Mus musculus OX=10090 GN=Acot2 PE=2 SV=1 - [Q6P2K2_MOUSE]	2.43	2	1	1	1				2.43	1	1	453	49.6097	7.62061
P43028	Growth/differentiation factor 6 OS=Mus musculus OX=10090 GN=Gdf6 PE=2 SV=2 - [GDF6_MOUSE]	2.42	1	1	1	1	2.42	1	1				454	50.9099	8.86572
Q3TRG2	Protein kinase domain-containing protein OS=Mus musculus OX=10090 GN=Map3k20 PE=2 SV=1 - [Q3TRG2_MOUSE]	2.42	2	1	1	1	2.42	1	1				454	51.3331	5.35107
D3YTU3	Bifunctional lysine-specific demethylase and histidyl-hydroxylase OS=Mus musculus OX=10090 GN=Riox2 PE=1 SV=1 - [D3YTU3_MOUSE]	2.41	2	1	1	2	2.41	1	1	2.41	1	1	373	42.7028	6.80029
Q99JZ9	Signal recognition particle 54 kDa protein OS=Mus musculus OX=10090 GN=Srp54c PE=2 SV=1 - [Q99JZ9_MOUSE]	2.4	4	1	1	1				2.4	1	1	500	55.4564	8.55811
Q3TJ01	tRNA-splicing ligase RtcB homolog OS=Mus musculus OX=10090 GN=Rtcb PE=2 SV=1 - [Q3TJ01_MOUSE]	2.38	2	1	1	1	2.38	1	1				505	55.2179	7.2251
K3W4R6	Troponin T, cardiac muscle OS=Mus musculus OX=10090 GN=Tnnt2 PE=1 SV=1 - [K3W4R6_MOUSE]	2.37	6	1	1	1	2.37	1	1				295	34.9799	5.43994
P54818	Galactocerebrosidase OS=Mus musculus OX=10090 GN=Galc PE=1 SV=2 - [GALC_MOUSE]	2.34	1	1	1	1	2.34	1	1				684	77.2076	6.7417
Q8C9Z8	FERM domain-containing protein (Fragment) OS=Mus musculus OX=10090 GN=Tln1 PE=2 SV=1 - [Q8C9Z8_MOUSE]	2.33	4	1	1	1				2.33	1	1	300	34.8739	7.78174
F6VT60	AFG1-like ATPase (Fragment) OS=Mus musculus OX=10090 GN=Afg1l PE=1 SV=1 - [F6VT60_MOUSE]	2.3	2	1	1	2	2.3	1	1	2.3	1	1	348	39.9684	6.87354
P53395	Lipoamide acyltransferase component of branched-chain alpha-keto acid dehydrogenase complex, mitochondrial OS=Mus musculus OX=10090 GN=Dbt PE=1 SV=2 - [ODB2_MOUSE]	2.28	2	1	1	1				2.28	1	1	482	53.2129	8.60205
Q684I8	Isocitrate dehydrogenase [NAD] subunit, mitochondrial (Fragment) OS=Mus musculus OX=10090 GN=Idh3g PE=2 SV=1 - [Q684I8_MOUSE]	2.27	3	1	1	1	2.27	1	1				352	38.316	9.21729
P80314	T-complex protein 1 subunit beta OS=Mus musculus OX=10090 GN=Cct2 PE=1 SV=4 - [TCPB_MOUSE]	2.24	1	1	1	2	2.24	1	1	2.24	1	1	535	57.4411	6.40479
Q80Y48	Cyp20a1 protein OS=Mus musculus OX=10090 GN=Cyp20a1 PE=2 SV=1 - [Q80Y48_MOUSE]	2.22	2	1	1	1	2.22	1	1				360	40.8754	7.48877
Q8BNF3	Uncharacterized protein OS=Mus musculus OX=10090 PE=2 SV=1 - [Q8BNF3_MOUSE]	2.19	4	1	1	2	2.19	1	1	2.19	1	1	320	34.5011	6.3667
C6EQH3	Succinate--CoA ligase [GDP-forming] subunit beta, mitochondrial OS=Mus musculus OX=10090 GN=Suclg2 PE=2 SV=1 - [C6EQH3_MOUSE]	2.17	2	1	1	1	2.17	1	1				414	44.7534	6.01123
Q8BGV8	Mitochondrial dynamics protein MID51 OS=Mus musculus OX=10090 GN=Mief1 PE=1 SV=1 - [MID51_MOUSE]	2.16	1	1	1	1				2.16	1	1	463	51.1517	7.88428
P62814	V-type proton ATPase subunit B, brain isoform OS=Mus musculus OX=10090 GN=Atp6v1b2 PE=1 SV=1 - [VATB2_MOUSE]	2.15	2	1	1	1				2.15	1	1	511	56.5149	5.80811
Q9WV60	Glycogen synthase kinase-3 beta OS=Mus musculus OX=10090 GN=Gsk3b PE=1 SV=2 - [GSK3B_MOUSE]	2.14	2	1	1	1	2.14	1	1				420	46.6809	8.77783
Q3UX26	Uncharacterized protein (Fragment) OS=Mus musculus OX=10090 GN=Pak1ip1 PE=2 SV=1 - [Q3UX26_MOUSE]	2.14	2	1	1	1				2.14	1	1	374	41.0327	7.76709
Q8C6F5	Transmembrane 9 superfamily member OS=Mus musculus OX=10090 GN=Tm9sf3 PE=2 SV=1 - [Q8C6F5_MOUSE]	2.08	5	1	1	1	2.08	1	1				384	44.4262	6.354
Q3TI06	UDPG_MGDP_dh_C domain-containing protein (Fragment) OS=Mus musculus OX=10090 GN=Ugdh PE=2 SV=1 - [Q3TI06_MOUSE]	2.07	5	1	1	1	2.07	1	1				434	48.4321	7.86963
P52480	Pyruvate kinase PKM OS=Mus musculus OX=10090 GN=Pkm PE=1 SV=4 - [KPYM_MOUSE]	2.07	7	1	1	1				2.07	1	1	531	57.808	7.47412
D3Z7E5	Glycogen synthase kinase-3 alpha OS=Mus musculus OX=10090 GN=Gsk3a PE=1 SV=1 - [D3Z7E5_MOUSE]	2.06	2	1	1	1	2.06	1	1				486	51.2142	8.90967
P38647	Stress-70 protein, mitochondrial OS=Mus musculus OX=10090 GN=Hspa9 PE=1 SV=3 - [GRP75_MOUSE]	2.06	1	1	1	1				2.06	1	1	679	73.4156	6.07471
P70698	CTP synthase 1 OS=Mus musculus OX=10090 GN=Ctps1 PE=1 SV=2 - [PYRG1_MOUSE]	2.03	1	1	1	1	2.03	1	1				591	66.6401	6.58057
Q3TWT5	Uncharacterized protein OS=Mus musculus OX=10090 GN=Asah1 PE=2 SV=1 - [Q3TWT5_MOUSE]	2.03	4	1	1	2	2.03	1	1	2.03	1	1	394	44.6288	8.45557
A7VL18	Gamma-aminobutyraldehyde dehydrogenase OS=Mus musculus OX=10090 GN=Aldh9a1 PE=2 SV=1 - [A7VL18_MOUSE]	2.02	8	1	1	1				2.02	1	1	494	53.498	6.82959
Q9WTJ4	Flt3-interacting zinc finger protein 1 OS=Mus musculus OX=10090 GN=Fiz1 PE=1 SV=1 - [FIZ1_MOUSE]	2	2	1	1	1	2	1	1				500	52.6515	7.94287
Q5SUW3	Growth factor receptor-bound protein 10 OS=Mus musculus OX=10090 GN=Grb10 PE=1 SV=1 - [Q5SUW3_MOUSE]	2	2	1	1	1	2	1	1				550	62.2194	8.47021
Q99KJ8	Dynactin subunit 2 OS=Mus musculus OX=10090 GN=Dctn2 PE=1 SV=3 - [DCTN2_MOUSE]	1.99	1	1	1	1				1.99	1	1	402	44.0897	5.26221
Q9JK42	[Pyruvate dehydrogenase (acetyl-transferring)] kinase isozyme 2, mitochondrial OS=Mus musculus OX=10090 GN=Pdk2 PE=1 SV=2 - [PDK2_MOUSE]	1.97	1	1	1	1	1.97	1	1				407	46.0111	6.60986
Q9JJA4	Ribosome biogenesis protein WDR12 OS=Mus musculus OX=10090 GN=Wdr12 PE=1 SV=1 - [WDR12_MOUSE]	1.89	1	1	1	1				1.89	1	1	423	47.3166	5.60498
Q8BKZ9	Pyruvate dehydrogenase protein X component, mitochondrial OS=Mus musculus OX=10090 GN=Pdhx PE=1 SV=1 - [ODPX_MOUSE]	1.8	1	1	1	2	1.8	1	1	1.8	1	1	501	53.9652	7.75244
B2RY26	Myh7 protein OS=Mus musculus OX=10090 GN=Myh7 PE=2 SV=1 - [B2RY26_MOUSE]	1.76	17	3	3	4	0.78	1	1	1.76	3	3	1935	222.711	5.75732
Q8K259	Gypsy retrotransposon integrase-like protein 1 OS=Mus musculus OX=10090 GN=Gin1 PE=2 SV=2 - [GIN1_MOUSE]	1.74	1	1	1	1	1.74	1	1				518	58.752	7.75244
Q9EQ61	Pescadillo homolog OS=Mus musculus OX=10090 GN=Pes1 PE=1 SV=1 - [PESC_MOUSE]	1.71	2	1	1	2	1.71	1	1	1.71	1	1	584	67.753	6.84424
Q9JJ28	Protein flightless-1 homolog OS=Mus musculus OX=10090 GN=Flii PE=1 SV=1 - [FLII_MOUSE]	1.65	1	2	2	2	0.87	1	1	0.79	1	1	1271	144.712	6.06201
Q99LC2	Cleavage stimulation factor subunit 1 OS=Mus musculus OX=10090 GN=Cstf1 PE=1 SV=1 - [CSTF1_MOUSE]	1.62	1	1	1	2	1.62	1	1	1.62	1	1	431	48.3508	6.58057
O08759	Ubiquitin-protein ligase E3A OS=Mus musculus OX=10090 GN=Ube3a PE=1 SV=2 - [UBE3A_MOUSE]	1.61	2	1	1	1	1.61	1	1				870	99.7557	5.08447
P63154	Crooked neck-like protein 1 OS=Mus musculus OX=10090 GN=Crnkl1 PE=1 SV=1 - [CRNL1_MOUSE]	1.59	1	1	1	1				1.59	1	1	690	83.3634	6.93213
Q6Y685	Transforming acidic coiled-coil-containing protein 1 OS=Mus musculus OX=10090 GN=Tacc1 PE=1 SV=1 - [TACC1_MOUSE]	1.55	2	1	1	1	1.55	1	1				774	83.8997	5.03369
A0A0J9YVC1	Eukaryotic translation initiation factor 4 gamma 1 (Fragment) OS=Mus musculus OX=10090 GN=Eif4g1 PE=1 SV=1 - [A0A0J9YVC1_MOUSE]	1.51	13	1	1	2	1.51	1	1	1.51	1	1	795	86.9458	4.89404
Q6ZQC2	MKIAA0410 protein (Fragment) OS=Mus musculus OX=10090 GN=mKIAA0410 PE=2 SV=1 - [Q6ZQC2_MOUSE]	1.47	3	1	1	1				1.47	1	1	544	55.2288	8.47021
Q3UDB1	T-complex protein 1 subunit eta (Fragment) OS=Mus musculus OX=10090 GN=Cct7 PE=2 SV=1 - [Q3UDB1_MOUSE]	1.46	8	1	1	1	1.46	1	1				481	52.8707	8.04541
Q3U1H7	Sorting nexin OS=Mus musculus OX=10090 GN=Snx18 PE=2 SV=1 - [Q3U1H7_MOUSE]	1.46	4	1	1	2	1.46	1	1	1.46	1	1	547	59.5537	6.18896
Q3TS63	Uncharacterized protein (Fragment) OS=Mus musculus OX=10090 GN=Asap2 PE=2 SV=1 - [Q3TS63_MOUSE]	1.43	7	1	1	1				1.43	1	1	559	61.7079	5.61768
A0A087WQ01	Inactive tyrosine-protein kinase PEAK1 OS=Mus musculus OX=10090 GN=Peak1 PE=1 SV=1 - [A0A087WQ01_MOUSE]	1.42	2	1	1	1	1.42	1	1				705	78.7856	5.92236
Q8CCF0	U4/U6 small nuclear ribonucleoprotein Prp31 OS=Mus musculus OX=10090 GN=Prpf31 PE=1 SV=3 - [PRP31_MOUSE]	1.4	1	1	1	2	1.4	1	1	1.4	1	1	499	55.3953	5.66846
Q3UZ27	Uncharacterized protein OS=Mus musculus OX=10090 GN=Aldh18a1 PE=2 SV=1 - [Q3UZ27_MOUSE]	1.37	4	1	1	2	1.37	1	1	1.37	1	1	659	72.0182	8.54346
O70161	Phosphatidylinositol 4-phosphate 5-kinase type-1 gamma OS=Mus musculus OX=10090 GN=Pip5k1c PE=1 SV=2 - [PI51C_MOUSE]	1.36	2	1	1	1	1.36	1	1				661	72.3633	5.59229
D3Z4C0	FERM, ARHGEF and pleckstrin domain-containing protein 2 OS=Mus musculus OX=10090 GN=Farp2 PE=1 SV=1 - [D3Z4C0_MOUSE]	1.26	2	1	1	1	1.26	1	1				795	87.8076	6.15088
P23116	Eukaryotic translation initiation factor 3 subunit A OS=Mus musculus OX=10090 GN=Eif3a PE=1 SV=5 - [EIF3A_MOUSE]	1.12	2	2	2	3	1.12	2	2	0.6	1	1	1344	161.838	6.771
A0A1L1SRM4	PR domain zinc finger protein 10 OS=Mus musculus OX=10090 GN=Prdm10 PE=1 SV=1 - [A0A1L1SRM4_MOUSE]	1.08	4	1	1	1	1.08	1	1				1115	126.447	6.84424
Q6P5H2	Nestin OS=Mus musculus OX=10090 GN=Nes PE=1 SV=1 - [NEST_MOUSE]	0.97	1	2	2	2				0.97	2	2	1864	207	4.33545
Q9DBE9	pre-rRNA 2'-O-ribose RNA methyltransferase FTSJ3 OS=Mus musculus OX=10090 GN=Ftsj3 PE=1 SV=1 - [SPB1_MOUSE]	0.95	1	1	1	1	0.95	1	1				838	95.4739	8.38232
A2RRK3	Slk protein OS=Mus musculus OX=10090 GN=Slk PE=2 SV=1 - [A2RRK3_MOUSE]	0.92	2	1	1	1	0.92	1	1				1202	137.629	5.08447
A2AJY2	Collagen alpha-1(XV) chain OS=Mus musculus OX=10090 GN=Col15a1 PE=1 SV=1 - [A2AJY2_MOUSE]	0.59	2	1	1	1				0.59	1	1	1345	138.206	4.88135
D3YUW8	Pogo transposable element with ZNF domain OS=Mus musculus OX=10090 GN=Pogz PE=1 SV=1 - [D3YUW8_MOUSE]	0.46	5	1	1	1	0.46	1	1				1314	144.765	7.28369
E9Q5F9	Histone-lysine N-methyltransferase SETD2 OS=Mus musculus OX=10090 GN=Setd2 PE=1 SV=1 - [SETD2_MOUSE]	0.43	1	1	1	1	0.43	1	1				2537	285.486	6.30322
