# Supplementary material for: Circular RNA FEACR inhibits ferroptosis and alleviates myocardial ischemia/reperfusion injury by interacting with NAMPT
Source: J Biomed Sci. 2023 Jun 27;30:45. doi: 10.1186/s12929-023-00927-1 (PMC10304620; doi:10.1186/s12929-023-00927-1)
Supplement: Supplementary file 4 — Additional file 4: Table S3. The primer pairs used for quantitative real-time PCR analysis of gene expression. [file 12929_2023_927_MOESM4_ESM.xlsx]

## Sheet: Sheet1
Table S3. The primer pairs used for quantitative real-time PCR analysis of gene expression
circRNA0017731	CCTCCTTGGGAAGTGGGATG	TGCGAATGTTTGCTCAAGTGG
circRNA0000574	TGCCTGCACTGGAGACTATCA	TGAACTTGCTGGTGAGGGACT
circRNA0015039	AAACACCTTGATCGCCAGCC	TTGCATATATTTCTGCTTGACCAGT
circRNA0017733	CCCTTGCAGAAAGCGTCCTA	GGGCTTATTTGGGGAGCGTC
circRNA0016896	AAGTTCAAGTGCCCGTCGAG	GTGGACCAGGAGAGACTCCA
circRNA0000194	AGGTGCATAAAGAGAAACTCTGTGA	CTTCCAGGCAGGACACTTGG
circRNA0001787	TGCCGAGGAAACTGGATTGC	ACAGTTTATTGCTCCAGGTATGGT
circRNA0016244	CGAGGGTTTCGTGCTGGATT	AGGAACTCCAGGAACCTATATTCAA
circRNA0017846	ACAGAGCACTGCACAGGGT	GAGCACTCCTCTGTGCCCTA
FEACR	ACCGAGTCTGGTCCATTGCT	GCAGAATCCGATCTCGGCAG
GAPDH	AGGAGAGTGTTTCCTCGTCC	TGCCGTGAGTGGAGTCATAC
circRNA0010244	GATGGCGGGCAAAGATGGAA	ACTTTGAGTCCCCGTGGTCA
circRNA0013727	ATCACCCTGCGGTTGTGATG	GACAGCCACTGTTCGAATCCC
circRNA0017706	AGGGTGCAGGGAACATATGGA	TCGTTGGCTTCTTGGAAGGG
circRNA0003679	CAAGAAAGATGGCCTGGGCT	CCACGTCTTCAGCACCACATA
circRNA0017064	CACGTGAGATGTGGGGGTTG	CCTGGTATTGAGGGTGGGCT
circRNA0007945	CCTGCAGAACCTGCTGACTT	CCTTGGCGATACAGATGTGGG
circRNA0002396	CTAAGGTGCGGCCAAACAGT	TCCATGTGAAATGTGCGTGGT
circRNA0004004	ACACGTCTATCCATGCTGGG	GCTGGAGTCATGTTCTTGCCA
circRNA0002150	TCCTGGAGAAGGAGAACTCGG	TGTCATCCTGTTGGCAAGTATGT
circRNA0012639	ATCTTGGCGCCATGGTTGTA	CCTCCACACAGCTTGTCCAT
NAMPT	TGGGGTGAAGACCTGAGACA	TGGCAGCAACTTGTAGCCTT
FTH1	CCATCAACCGCCAGATCAAC	GAAACATCATCTCGGTCAAA
ptgs2	TGGGGGAAGAAATGTGCCAA	CAGCCATTTCCTTCTCTCCTGT
